# Supplementary material for: Durable Janus membrane with on-demand mode switching fabricated by femtosecond laser
Source: Nat Commun. 2024 Feb 16;15:1443. doi: 10.1038/s41467-024-45926-4 (PMC10873403; doi:10.1038/s41467-024-45926-4)
Supplement: Supplementary file 14 — Source Data [file 41467_2024_45926_MOESM14_ESM.xlsx]

## Sheet: Figure 3
Figure 3b																	Figure 3d										Figure 3f		Top	Bottom			Figure 3g	Stretch cycles	Penetration time (s)
	ε = 120%		ε = 100%		ε = 80%		ε = 60%		ε = 40%		ε = 20%		ε = 0%					Strain (%)	Groove width (μm)	Er±	Pore spacing (μm)	Er±	Pore size (μm)	Er±				Time (s)	Contact angle (°)					1	5.2
	X (μm)	Z (μm)	X (μm)	Z (μm)	X (μm)	Z (μm)	X (μm)	Z (μm)	X (μm)	Z (μm)	X (μm)	Z (μm)	X (μm)	Z (μm)				0	0		98.1879	1.96429	0					0	38.2	123.82				1.5	300
	0	-23.5366	0	-25.6069	0	-17.8112	0	-32.2263	0	-38.5403	-0.375	47.702	-0.375	43.01				20	0		108.875	0.43149	6.83783	0.34012				0.025						2	3.7
	0.625	-23.7465	0.625	-26.3639	0.625	-18.0826	0.625	-32.9326	0.625	-45.9311	0.25	47.3769	0.25	41.9904				40	27.2917	4.25429	123.31	1.77402	11.198	1.74283				0.05	19.8					2.5	300
	1.25	-23.8028	1.25	-26.9418	1.25	-17.4028	1.25	-34.653	1.25	-48.617	0.875	46.999	0.875	42.5699				60	41.875	4.96078	137.384	1.24399	17.636	0.86085				0.075						3	3.9
	1.875	-23.6785	1.875	-26.9907	1.875	-17.0218	1.875	-36.4315	1.875	-48.5412	1.5	46.5157	1.5	42.3256				80	64.375	6.34306	154.55	4.82598	23.753	1.74971				0.1	11.5346					3.5	300
	2.5	-23.1304	2.5	-26.1828	2.5	-17.5572	2.5	-37.713	2.5	-48.4216	2.125	45.9269	2.125	41.9239				100	94.4583	12.1233	180.979	2.51688	32.8202	1.85655				0.125						4	3.3
	3.125	-23.4452	3.125	-26.3802	3.125	-18.4038	3.125	-38.7447	3.125	-48.233	2.75	45.3206	2.75	41.1447				120	112.708	11.3422	197.404	0.88015	37.1371	0.59286				0.15						4.5	300
	3.75	-24.4111	3.75	-26.0342	3.75	-18.4187	3.75	-38.0459	3.75	-47.9962	3.375	44.6923	3.375	40.6061														0.175						5	4.8
	4.375	-25.2488	4.375	-26.2255	4.375	-18.964	4.375	-38.5177	4.375	-48.0582	4	44.2836	4	40.0342														0.2	8.9081	118.3				5.5	300
	5	-25.3557	5	-27.009	5	-19.9501	5	-39.0954	5	-50.3348	4.625	44.288	4.625	41.1281														0.225						6	6.6
	5.625	-25.4509	5.625	-27.7395	5.625	-20.4606	5.625	-39.0676	5.625	-52.5447	5.25	44.0288	5.25	41.8138														0.25						6.5	300
	6.25	-25.7794	6.25	-27.6887	6.25	-20.4406	6.25	-38.8986	6.25	-52.7586	5.875	43.7476	5.875	42.1183														0.275						7	5.9
	6.875	-26.6811	6.875	-27.8901	6.875	-20.981	6.875	-39.5948	6.875	-52.2182	6.5	43.7124	6.5	42.6416														0.3	7.47864					7.5	300
	7.5	-26.6092	7.5	-28.1425	7.5	-22.9755	7.5	-40.5887	7.5	-52.7195	7.125	43.9145	7.125	43.3542														0.325						8	7.2
	8.125	-26.5004	8.125	-28.4233	8.125	-23.7449	8.125	-40.7704	8.125	-52.2412	7.75	44.1518	7.75	43.88			Figure 3e											0.35						8.5	300
	8.75	-27.2816	8.75	-28.5434	8.75	-24.3276	8.75	-40.0842	8.75	-52.0572	8.375	44.411	8.375	44.4929				Strain (%)	Penetration time (s)	Er±								0.375						9	10.9
	9.375	-27.923	9.375	-28.6614	9.375	-25.0497	9.375	-39.8269	9.375	-51.5513	9	44.6703	9	45.7159				0										0.4	7.26718	110.4				9.5	300
	10	-28.0746	10	-29.1254	10	-25.9611	10	-39.8067	10	-51.7283	9.625	44.9031	9.625	46.4823				20	114.567	20.2587								0.425						10	13.5
	10.625	-27.7403	10.625	-29.1152	10.625	-25.6349	10.625	-39.3375	10.625	-52.4067	10.25	45.4128	10.25	46.3736				40	13.6667	0.75056								0.45						10.5	300
	11.25	-27.6043	11.25	-28.8303	11.25	-25.6249	11.25	-38.8734	11.25	-51.6226	10.875	46.1993	10.875	47.2013				60	4.56667	0.68069								0.475						11	13.6
	11.875	-28.1173	11.875	-28.8791	11.875	-26.4392	11.875	-38.9062	11.875	-51.3397	11.5	46.5069	11.5	47.0823				80	3.8	0.2								0.5						11.5	300
	12.5	-28.8423	12.5	-29.4815	12.5	-26.6732	12.5	-38.4521	12.5	-51.9537	12.125	46.3312	12.125	47.0286				100	3.5	0.05774								0.525						12	13.9
	13.125	-29.2212	13.125	-28.9076	13.125	-26.9073	13.125	-38.828	13.125	-52.7678	12.75	46.419	12.75	47.7144				120	3	0.2								0.55						12.5	300
	13.75	-29.4603	13.75	-28.7163	13.75	-27.602	13.75	-39.7058	13.75	-53.407	13.375	46.7749	13.375	47.8167														0.575						13	14.5
	14.375	-29.5069	14.375	-29.1213	14.375	-27.9631	14.375	-39.8774	14.375	-53.1012	14	46.9902	14	48.5562														0.6	6.92779	101.4				13.5	300
	15	-29.6663	15	-29.4632	15	-27.9257	15	-39.3855	15	-52.1952	14.625	47.1001	14.625	49.2279														0.625						14	16.5
	15.625	-29.643	15.625	-30.0024	15.625	-28.0876	15.625	-39.2164	15.625	-52.4757	15.25	47.2407	15.25	49.2061														0.65						14.5	300
	16.25	-29.2018	16.25	-29.9719	16.25	-28.5532	16.25	-38.8557	16.25	-53.1725	15.875	47.5614	15.875	49.0027														0.675						15	19.1
	16.875	-29.3456	16.875	-30.0452	16.875	-29.1309	16.875	-37.8467	16.875	-52.7632	16.5	47.5043	16.5	48.7212														0.7						15.5	300
	17.5	-30.3329	17.5	-30.3199	17.5	-29.4098	17.5	-36.9057	17.5	-52.1768	17.125	47.4384	17.125	48.5562														0.725						16	27.1
	18.125	-30.4748	18.125	-30.3138	18.125	-29.36	18.125	-35.7277	18.125	-51.6502	17.75	47.3417	17.75	49.0385														0.75						16.5	300
	18.75	-30.4243	18.75	-30.5519	18.75	-29.3824	18.75	-35.3493	18.75	-51.3167	18.375	47.4604	18.375	49.3149														0.775						17	29.2
	19.375	-30.4806	19.375	-30.5681	19.375	-29.2305	19.375	-35.1247	19.375	-21.9236	19	46.709	19	49.0219														0.8	5.31455	86.4				17.5	300
	20	-30.5331	20	-30.1978	20	-29.6961	20	-35.2408	20	5.60913	19.625	45.6765	19.625	49.3865														0.825						18	32
	20.625	-30.6613	20.625	-29.8335	20.625	-30.0796	20.625	-35.4199	20.625	28.1173	20.25	45.7292	20.25	49.5464														0.85						18.5	300
	21.25	-30.8013	21.25	-29.9312	21.25	-30.5129	21.25	-35.5258	21.25	44.2879	20.875	46.8936	20.875	49.2509														0.875						19	35.2
	21.875	-30.741	21.875	-30.9487	21.875	-31.1404	21.875	-35.3997	21.875	44.3132	21.5	48.3084	21.5	49.4441														0.9						19.5	300
	22.5	-30.9101	22.5	-31.1379	22.5	-31.6035	22.5	-31.0759	22.5	44.3293	22.125	48.9455	22.125	50.1912														0.925						20	37
	23.125	-31.3843	23.125	-31.1583	23.125	-31.4666	23.125	-11.1094	23.125	44.3316	22.75	49.0334	22.75	50.0172														0.95
	23.75	-31.9129	23.75	-31.551	23.75	-31.4242	23.75	8.13569	23.75	44.3155	23.375	48.9455	23.375	49.9686														0.975
	24.375	-31.9887	24.375	-31.2295	24.375	-31.7903	24.375	26.5256	24.375	44.2925	24	49.8682	24	49.9597														1	4.97483	69
	25	-32.1403	25	-31.4167	25	-31.5388	25	40.0191	25	44.5133	24.625	49.4728	24.625	50.1567														1.025
	25.625	-32.3366	25.625	-32.0618	25.625	-31.6259	25.625	39.8425	25.625	45.2744	25.25	49.4728	25.25	50.6505														1.05
	26.25	-32.5621	26.25	-32.0944	26.25	-31.6683	26.25	39.5928	26.25	45.9873	25.875	48.9147	25.875	50.6838														1.075
	26.875	-32.8205	26.875	-32.3996	26.875	-31.7355	26.875	40.6296	26.875	46.3115	26.5	48.9147	26.5	50.6467														1.1
	27.5	-33.081	27.5	-32.3752	27.5	-31.6085	27.5	41.3284	27.5	46.1873	27.125	49.3278	27.125	50.6032														1.125
	28.125	-32.9566	28.125	-32.5685	28.125	-31.5612	28.125	41.6185	28.125	46.0609	27.75	50.993	27.75	50.8693														1.15
	28.75	-32.8186	28.75	-32.8453	28.75	-31.85	28.75	42.0675	28.75	46.1781	28.375	51.6609	28.375	50.616														1.175
	29.375	-32.8478	29.375	-32.8575	29.375	-31.611	29.375	42.3954	29.375	46.4334	29	51.015	29	50.6121														1.2		45.32
	30	-33.3472	30	-32.4444	30	-31.7479	30	42.4963	30	46.4541	29.625	50.1055	29.625	50.5111														1.225
	30.625	-33.1276	30.625	-32.5217	30.625	-31.3943	30.625	42.6981	30.625	46.7461	30.25	49.3717	30.25	50.3524														1.25
	31.25	-33.4949	31.25	-32.3854	31.25	-31.2151	31.25	42.6225	31.25	47.3417	30.875	50.2505	30.875	50.5456														1.275
	31.875	-33.8797	31.875	-31.5246	31.875	-31.8525	31.875	42.8142	31.875	47.7074	31.5	50.1187	31.5	50.4535														1.3
	32.5	-34.3092	32.5	-31.5185	32.5	-32.2385	32.5	43.127	32.5	47.6522	32.125	49.9869	32.125	50.6377														1.325
	33.125	-34.6435	33.125	-31.6426	33.125	-32.1439	33.125	42.9378	33.125	47.62	32.75	50.2329	32.75	51.3567														1.35
	33.75	-35.0147	33.75	-31.6976	33.75	-31.9646	33.75	43.1396	33.75	47.6499	33.375	51.7312	33.375	51.5602														1.375
	34.375	-34.9389	34.375	-31.7667	34.375	-32.0567	34.375	43.5356	34.375	47.6637	34	52.1223	34	51.1073														1.4		29.88
	35	-34.6377	35	-31.7952	35	-32.1189	35	43.7198	35	47.4544	34.625	50.7646	34.625	50.8949														1.425
	35.625	-34.764	35.625	-32.2124	35.625	-32.1688	35.625	43.4171	35.625	47.9235	35.25	50.2329	35.25	51.0356														1.45
	36.25	-34.9797	36.25	-31.7688	36.25	-32.1439	36.25	43.127	36.25	48.073	35.875	50.2812	35.875	51.0778														1.475
	36.875	-35.1255	36.875	-31.9275	36.875	-32.0841	36.875	43.2052	36.875	47.9304	36.5	50.0132	36.5	51.1303														1.5
	37.5	-35.2343	37.5	-32.072	37.5	-31.9148	37.5	43.2809	37.5	47.8361	37.125	50.2461	37.125	50.9192														1.525
	38.125	-35.4054	38.125	-32.1249	38.125	-31.7554	38.125	43.6038	38.125	47.912	37.75	50.5449	37.75	50.955														1.55
	38.75	-35.1566	38.75	-32.1737	38.75	-31.5064	38.75	44.0982	38.75	47.8407	38.375	49.5738	38.375	50.923														1.575
	39.375	-35.0439	39.375	-32.1432	39.375	-31.3296	39.375	44.0402	39.375	48.004	39	49.4464	39	51.1316														1.6		13.627
	40	-35.0594	40	-31.899	40	-31.2425	40	43.9973	40	48.211	39.625	48.2732	39.625	50.8936														1.625
	40.625	-35.2032	40.625	-31.1217	40.625	-31.2101	40.625	43.8434	40.625	48.5766	40.25	47.4955	40.25	50.9486														1.65
	41.25	-35.66	41.25	-31.4269	41.25	-30.9237	41.25	43.6921	41.25	48.7721	40.875	47.3989	40.875	51.2685														1.675
	41.875	-35.5259	41.875	-31.4961	41.875	-30.3386	41.875	43.6593	41.875	48.9376	41.5	48.0008	41.5	51.2646														1.7
	42.5	-35.6366	42.5	-31.4208	42.5	-29.8704	42.5	44.0175	42.5	48.9882	42.125	49.2882	42.125	51.1648														1.725
	43.125	-35.9787	43.125	-31.1013	43.125	-29.6737	43.125	44.58	43.125	49.117	42.75	50.2812	42.75	51.0062														1.75
	43.75	-36.1827	43.75	-30.3708	43.75	-29.4621	43.75	44.4186	43.75	49.0963	43.375	50.5009	43.375	51.3695														1.775
	44.375	-36.7094	44.375	-30.6658	44.375	-29.1284	44.375	44.0856	44.375	48.9928	44	50.9667	44	51.4246														1.8
	45	-36.7638	45	-31.2193	45	-28.7599	45	43.967	45	49.0802	44.625	51.4764	44.625	51.5435														1.825
	45.625	-36.5442	45.625	-31.4228	45.625	-28.4063	45.625	44.0982	45.625	49.6436	45.25	51.5159	45.25	51.4847														1.85
	46.25	-36.6064	46.25	-31.7545	46.25	-28.1573	46.25	44.0376	46.25	49.7862	45.875	52.4299	45.875	51.413														1.875
	46.875	-36.7386	46.875	-31.724	46.875	-28.0328	46.875	44.2067	46.875	49.4619	46.5	52.6276	46.5	51.0689														1.9
	47.5	-36.8513	47.5	-31.3394	47.5	-27.612	47.5	44.9004	47.5	49.3676	47.125	51.6697	47.125	50.4177														1.925
	48.125	-36.931	48.125	-31.3252	48.125	-26.9098	48.125	44.9004	48.125	48.9836	47.75	51.5774	47.75	50.8732														1.95
	48.75	-37.0185	48.75	-31.5734	48.75	-26.4068	48.75	44.7465	48.75	48.4961	48.375	52.1706	48.375	51.4463														1.975
	49.375	-37.1234	49.375	-30.9609	49.375	-26.3719	49.375	45.3797	49.375	48.9077	49	52.0168	49	51.3299														2		0
	50	-37.2361	50	-30.8673	50	-25.9287	50	45.4226	50	49.3516	49.625	51.5247	49.625	51.5474
	50.625	-37.5043	50.625	-30.3199	50.625	-25.0323	50.625	45.2384	50.625	49.8529	50.25	51.3665	50.25	51.5218
	51.25	-37.4771	51.25	-30.1388	51.25	-24.9078	51.25	44.9408	51.25	49.9793	50.875	50.9579	50.875	51.2557
	51.875	-37.446	51.875	-30.3239	51.875	-24.8804	51.875	45.299	51.875	49.7494	51.5	52.298	51.5	51.4015
	52.5	-37.5976	52.5	-30.2385	52.5	-24.4496	52.5	45.41	52.5	49.8965	52.125	52.9527	52.125	51.4873
	53.125	-37.5704	53.125	-30.2466	53.125	-24.1334	53.125	45.3166	53.125	49.7586	52.75	52.632	52.75	51.8429
	53.75	-37.5218	53.75	-29.8722	53.75	-22.7987	53.75	45.6092	53.75	49.6735	53.375	52.6671	53.375	52.2267
	54.375	-37.5879	54.375	-29.3777	54.375	-19.1458	54.375	45.7429	54.375	49.7195	54	52.777	54	52.1999
	55	-37.5412	55	-29.801	55	-17.8983	55	45.7606	55	49.616	54.625	52.5924	54.625	52.1845
	55.625	-37.481	55.625	-29.7033	55.625	-17.5522	55.625	46.0911	55.625	49.5102	55.25	51.5071	55.25	52.2472
	56.25	-37.3877	56.25	-29.5934	56.25	-17.1986	56.25	46.0986	56.25	49.7402	55.875	52.0168	55.875	52.141
	56.875	-37.4344	56.875	-29.6768	56.875	-17.6717	56.875	46.0431	56.875	49.6482	56.5	52.7989	56.5	52.1039
	57.5	-37.5024	57.5	-29.7114	57.5	-17.5397	57.5	46.5451	57.5	49.2389	57.125	53.5107	57.125	52.0732
	58.125	-37.8094	58.125	-29.5283	58.125	-16.977	58.125	46.7444	58.125	49.3377	57.75	53.603	57.75	52.0975
	58.75	-37.9144	58.75	-29.0501	58.75	-4.31013	58.75	46.2702	58.75	49.8322	58.375	52.4167	58.375	51.9696
	59.375	-37.6987	59.375	-28.6756	59.375	6.56141	59.375	46.0129	59.375	50.3634	59	52.4386	59	51.4783
	60	-37.755	60	-28.2992	60	17.408	60	45.7707	60	50.5381	59.625	51.9509	59.625	51.4808
	60.625	-37.7317	60.625	-28.2849	60.625	28.4315	60.625	45.6773	60.625	50.1288	60.25	51.8543	60.25	51.6817
	61.25	-37.4829	61.25	-28.2015	61.25	38.932	61.25	45.8363	61.25	49.8391	60.875	53.4097	60.875	51.825
	61.875	-37.619	61.875	-27.825	61.875	48.3643	61.875	46.1541	61.875	50.0874	61.5	53.2251	61.5	51.8109
	62.5	-37.6695	62.5	-27.2308	62.5	48.312	62.5	46.2298	62.5	50.2093	62.125	52.0124	62.125	51.7265
	63.125	-37.343	63.125	-27.5767	63.125	48.4963	63.125	46.3484	63.125	50.1817	62.75	50.9711	62.75	50.9934
	63.75	-36.9485	63.75	-27.8209	63.75	49.2233	63.75	46.2702	63.75	50.1909	63.375	51.3226	63.375	51.3427
	64.375	-37.0826	64.375	-26.8706	64.375	50.1247	64.375	46.0507	64.375	50.0529	64	51.2743	64	51.5487
	65	-37.2381	65	-25.8083	65	50.0675	65	46.081	65	49.8299	64.625	51.8147	64.625	51.747
	65.625	-37.2983	65.625	-26.3476	65.625	49.694	65.625	46.0835	65.625	50.2438	65.25	52.2717	65.25	52.0463
	66.25	-37.2128	66.25	-26.5816	66.25	50.2866	66.25	45.6698	66.25	50.8049	65.875	51.9246	65.875	52.6272
	66.875	-36.9621	66.875	-25.8714	66.875	50.9689	66.875	45.6471	66.875	50.7359	66.5	52.2585	66.5	52.37
	67.5	-36.9407	67.5	-25.6069	67.5	51.559	67.5	46.0784	67.5	50.5151	67.125	54.1918	67.125	52.1858
	68.125	-36.6395	68.125	-25.8307	68.125	51.8802	68.125	46.3206	68.125	50.3496	67.75	54.5741	67.75	52.0834
	68.75	-36.5462	68.75	-25.4766	68.75	52.1516	68.75	46.5073	68.75	50.276	68.375	53.3394	68.375	52.0105
	69.375	-36.2566	69.375	-24.6972	69.375	52.3882	69.375	46.5149	69.375	50.453	69	53.313	69	51.587
	70	-35.9806	70	-24.6871	70	52.4654	70	46.6057	70	50.7612	69.625	54.0951	69.625	51.4693
	70.625	-36.2819	70.625	-25.0411	70.625	52.2911	70.625	46.5174	70.625	50.9957	70.25	53.2515	70.25	51.3734
	71.25	-36.6181	71.25	-25.5662	71.25	52.3658	71.25	46.3736	71.25	50.6669	70.875	52.4606	70.875	51.477
	71.875	-36.1536	71.875	-25.5947	71.875	52.8364	71.875	46.7747	71.875	50.4737	71.5	52.175	71.5	51.3926
	72.5	-35.9768	72.5	-24.8621	72.5	53.1377	72.5	46.815	72.5	50.4691	72.125	52.7638	72.125	51.8595
	73.125	-35.9301	73.125	-25.3199	73.125	53.0505	73.125	47.0219	73.125	50.6761	72.75	52.7506	72.75	52.0886
	73.75	-35.9845	73.75	-25.1409	73.75	53.0207	73.75	47.1153	73.75	50.5427	73.375	52.5836	73.375	51.6433
	74.375	-35.5395	74.375	-24.04	74.375	52.9509	74.375	46.9185	74.375	50.7911	74	52.3727	74	51.6165
	75	-35.0303	75	-22.6195	75	53.0605	75	46.7873	75	50.8693	74.625	52.1926	74.625	51.2122
	75.625	-35.1663	75.625	-23.3399	75.625	52.8713	75.625	46.4821	75.625	50.6899	75.25	52.8121	75.25	51.2045
	76.25	-35.3782	76.25	-23.6126	76.25	53.0281	76.25	46.7596	76.25	50.5542	75.875	54.1742	75.875	51.2071
	76.875	-35.3723	76.875	-23.1446	76.875	53.3942	76.875	46.6208	76.875	50.5128	76.5	54.7542	76.5	51.5359
	77.5	-35.3859	77.5	-21.832	77.5	53.4241	77.5	46.4039	77.5	50.4806	77.125	53.8666	77.125	51.7009
	78.125	-35.314	78.125	-22.0233	78.125	53.551	78.125	46.9008	78.125	50.5818	77.75	52.6583	77.75	51.2263
	78.75	-35.3762	78.75	-21.9806	78.75	53.3817	78.75	46.8479	78.75	50.6232	78.375	52.4035	78.375	51.0523
	79.375	-35.2441	79.375	-21.7628	79.375	53.3269	79.375	46.8882	79.375	50.6094	79	52.443	79	50.9384
	80	-35.038	80	0.02974	80	53.3991	80	47.2489	80	50.5864	79.625	53.3921	79.625	51.0996
	80.625	-34.9972	80.625	21.6086	80.625	53.2448	80.625	47.1354	80.625	50.4438	80.25	53.335	80.25	51.3491
	81.25	-35.1313	81.25	42.9331	81.25	53.1526	81.25	46.8403	81.25	50.4231	80.875	52.9659	80.875	51.4757
	81.875	-35.0827	81.875	43.2119	81.875	53.5535	81.875	46.3635	81.875	51.0348	81.5	52.6891	81.5	51.6433
	82.5	-34.5522	82.5	43.1875	82.5	53.9246	82.5	46.6107	82.5	51.4763	82.125	52.2585	82.125	51.6549
	83.125	-34.3578	83.125	42.5913	83.125	53.8822	83.125	47.0396	83.125	51.274	82.75	53.4404	82.75	51.6549
	83.75	-34.3539	83.75	43.8835	83.75	53.5112	83.75	47.3145	83.75	50.7865	83.375	53.7436	83.375	51.3644
	84.375	-34.1732	84.375	44.087	84.375	52.7941	84.375	47.3019	84.375	50.6485	84	53.3877	84	51.1457
	85	-33.87	85	44.8419	85	52.7517	85	47.0774	85	50.4737	84.625	53.3965	84.625	51.4425
	85.625	-33.3706	85.625	45.3588	85.625	52.926	85.625	46.8933	85.625	50.4117	85.25	53.3745	85.25	51.4745
	86.25	-33.1412	86.25	45.3894	86.25	53.5261	86.25	47.1153	86.25	50.3013	85.875	52.61	85.875	50.9397
	86.875	-33.6251	86.875	45.5888	86.875	53.4415	86.875	47.1279	86.875	50.4415	86.5	51.5467	86.5	50.6454
	87.5	-33.7301	87.5	45.8961	87.5	53.1476	87.5	47.0825	87.5	51.0923	87.125	50.8173	87.125	50.387
	88.125	-33.7787	88.125	45.8391	88.125	53.322	88.125	47.0698	88.125	51.5798	87.75	50.1055	87.75	50.0582
	88.75	-34.0721	88.75	46.0487	88.75	53.3991	88.75	46.8832	88.75	51.4465	88.375	49.5255	88.375	49.888
	89.375	-33.3861	89.375	46.4313	89.375	53.2223	89.375	46.9185	89.375	51.389	89	49.13	89	49.7511
	90	-32.6534	90	45.9347	90	53.3145	90	47.201	90	51.5407	89.625	50.044	89.625	49.5784
	90.625	-32.4843	90.625	46.0141	90.625	53.2846	90.625	47.1581	90.625	51.0785	90.25	50.9887	90.25	49.2061
	91.25	-32.4202	91.25	46.5534	91.25	53.1701	91.25	47.3246	91.25	50.7244	90.875	50.5976	90.875	48.9797
	91.875	-31.8333	91.875	46.3661	91.875	53.0431	91.875	47.423	91.875	50.6439	91.5	50.189	91.5	48.5088
	92.5	-31.429	92.5	46.183	92.5	53.0481	92.5	47.2388	92.5	50.9337	92.125	51.204	92.125	47.7271
	93.125	-31.9149	93.125	46.6653	93.125	53.0555	93.125	47.1455	93.125	51.0946	92.75	52.342	92.75	47.2819
	93.75	-31.8391	93.75	47.1659	93.75	53.2049	93.75	47.3826	93.75	50.7244	93.375	53.0801	93.375	47.3382
	94.375	-31.4232	94.375	46.8342	94.375	53.5386	94.375	47.7055	94.375	50.3105	94	52.8912	94	47.9971
	95	-30.9762	95	46.7507	95	54.1088	95	47.6299	95	50.3749	94.625	52.7286	94.625	48.1864
	95.625	-30.5817	95.625	46.7976	95.625	54.0939	95.625	46.9387	95.625	50.253	95.25	52.0212	95.25	48.0687
	96.25	-29.9228	96.25	47.0397	96.25	53.8424	96.25	46.7747	96.25	50.1357	95.875	51.5643	95.875	48.0687
	96.875	-29.8879	96.875	47.2758	96.875	53.5735	96.875	47.3145	96.875	50.0943	96.5	51.1908	96.5	47.9254
	97.5	-30.0394	97.5	47.0885	97.5	53.4241	97.5	47.6273	97.5	50.0552	97.125	51.6082	97.125	46.9147
	98.125	-29.7848	98.125	47.3022	98.125	53.5485	98.125	47.6299	98.125	50.0207	97.75	51.4588	97.75	45.2157
	98.75	-29.3592	98.75	47.4549	98.75	53.6008	98.75	47.7106	98.75	49.9448	98.375	51.3841	98.375	43.4156
	99.375	-28.9181	99.375	47.8008	99.375	53.3718	99.375	47.3246	99.375	50.1541	99	51.1644	99	43.5116
	100	-28.9083	100	47.9453	100	53.2174	100	47.1052	100	49.9287	99.625	51.595	99.625	43.6843
	100.625	-28.6907	100.625	47.7662	100.625	53.5461	100.625	47.1405	100.625	49.9173	100.25	50.7997	100.25	43.3849
	101.25	-29.0619	101.25	47.6278	101.25	53.8424	101.25	47.0623	101.25	49.7333	100.875	48.0667	100.875	42.7926
	101.875	-28.473	101.875	47.7479	101.875	53.5137	101.875	46.8403	101.875	49.4596	101.5	46.8936	101.5	41.1076
	102.5	-28.6965	102.5	47.9127	102.5	53.317	102.5	46.6057	102.5	49.7402	102.125	47.2011	102.125	40.6394
	103.125	-28.8287	103.125	47.5403	103.125	53.0256	103.125	46.6082	103.125	49.9448	102.75	47.6449	102.75	41.0104
	103.75	-11.4229	103.75	47.3979	103.75	53.0082	103.75	46.7419	103.75	49.892	103.375	47.8295	103.375	40.8837
	104.375	10.2273	104.375	47.4609	104.375	53.5087	104.375	46.9235	104.375	49.6827	104	47.8866	104	43.9965
	105	31.382	105	47.5953	105	53.4465	105	46.8176	105	49.4734	104.625	47.7943	104.625	46.8444
	105.625	32.4121	105.625	47.7031	105.625	53.439	105.625	46.7041	105.625	49.5999	105.25	45.76	105.25	47.9843
	106.25	32.725	106.25	47.7703	106.25	53.3593	106.25	46.7217	106.25	49.8713	105.875	45.76	105.875	47.9664
	106.875	33.6268	106.875	47.7174	106.875	53.0929	106.875	46.5149	106.875	49.7655	106.5	44.4066	106.5	48.418
	107.5	33.9513	107.5	47.4894	107.5	52.9559	107.5	46.7596	107.5	49.685	107.125	43.0226	107.125	48.7481
	108.125	34.1826	108.125	47.8089	108.125	52.9011	108.125	46.926	108.125	49.071	107.75	41.2562	107.75	48.876
	108.75	34.3419	108.75	48.4927	108.75	53.1551	108.75	46.7192	108.75	48.9215	108.375	41.577	108.375	48.9618
	109.375	34.3128	109.375	48.4154	109.375	52.9634	109.375	46.7217	109.375	48.5559	109	42.0559	109	48.9093
	110	34.4605	110	48.3177	110	52.6994	110	46.8605	110	47.8361	109.625	42.1877	109.625	49.4326
	110.625	34.925	110.625	48.2098	110.625	52.443	110.625	46.9109	110.625	47.4337	110.25	42.2141	110.25	49.3712
	111.25	35.5624	111.25	47.9758	111.25	52.5052	111.25	47.0269	111.25	46.4127	110.875	42.1965	110.875	49.5515
	111.875	36.0269	111.875	47.4589	111.875	52.7741	111.875	46.7419	111.875	45.7067	111.5	42.3064	111.5	50.0211
	112.5	36.0794	112.5	47.6929	112.5	53.3518	112.5	46.3105	112.5	46.1115	112.125	42.2712	112.125	49.9558
	113.125	36.1882	113.125	47.7235	113.125	53.4166	113.125	46.0305	113.125	44.5822	112.75	42.2624	112.75	50.0006
	113.75	36.2232	113.75	47.7662	113.75	52.8414	113.75	45.7127	113.75	42.6115	113.375	42.2712	113.375	50.3115
	114.375	36.1805	114.375	48.1101	114.375	52.4729	114.375	44.7339	114.375	40.6362	114	42.2712	114	50.0416
	115	36.6858	115	48.4886	115	52.8787	115	44.411	115	41.1237	114.625	42.2712	114.625	50.117
	115.625	36.6333	115.625	48.3462	115.625	53.0406	115.625	45.0063	115.625	41.0547	115.25	42.2756	115.25	50.4458
	116.25	36.0503	116.25	48.3645	116.25	52.6198	116.25	44.8903	116.25	41.0616	115.875	42.28	115.875	50.7938
	116.875	36.3515	116.875	48.3563	116.875	52.4853	116.875	44.9332	116.875	18.5511	116.5	42.3371	116.5	50.5763
	117.5	36.9773	117.5	48.5802	117.5	52.6223	117.5	44.5548	117.5	-3.49027	117.125	42.4602	117.125	50.7196
	118.125	37.2785	118.125	48.5415	118.125	52.809	118.125	43.962	118.125	-26.0559	117.75	42.5964	117.75	51.0958
	118.75	37.4962	118.75	48.5212	118.75	52.4479	118.75	43.8207	118.75	-46.5796	118.375	42.7589	118.375	51.0689
	119.375	37.502	119.375	48.4968	119.375	52.0844	119.375	42.8217	119.375	-46.6279	119	42.9171	119	51.1329
	120	37.6692	120	47.927	120	52.2039	120	40.9828	120	-46.6601	119.625	43.0797	119.625	51.6305
	120.625	38.2658	120.625	47.6482	120.625	52.0296	120.625	39.6407	120.625	-46.6302	120.25	43.2555	120.25	51.9478
	121.25	38.6662	121.25	47.8578	121.25	51.9499	121.25	17.1692	121.25	-46.191	120.875	43.462	120.875	52.1564
	121.875	38.192	121.875	47.8578	121.875	52.1666	121.875	4.09445	121.875	-47.2327	121.5	43.9365	121.5	51.8954
	122.5	37.9801	122.5	47.3918	122.5	52.179	122.5	-8.97525	122.5	-49.4794	122.125	43.875	122.125	51.6945
	123.125	38.2852	123.125	47.5627	123.125	51.7458	123.125	-21.7977	123.125	-50.2888	122.75	44.1518	122.75	51.5883
	123.75	38.4504	123.75	48.1366	123.75	51.7358	123.75	-22.605	123.75	-50.3854	123.375	44.7582	123.375	51.3657
	124.375	38.4019	124.375	48.0776	124.375	52.2014	124.375	-22.547	124.375	-50.5602	124	45.2107	124	51.7649
	125	38.6001	125	48.2709	125	52.5725	125	-22.2493	125	-50.8269	124.625	45.5095	124.625	52.3188
	125.625	38.913	125.625	48.8264	125.625	52.3658	125.625	-22.9758	125.625	-51.2017	125.25	48.203	125.25	52.4186
	126.25	39.2123	126.25	48.7837	126.25	51.9823	126.25	-22.6201	126.25	-51.2868	125.875	48.1854	125.875	52.0297
	126.875	39.3192	126.875	47.7682	126.875	51.8254	126.875	-22.4662	126.875	-51.3443	126.5	48.1019	126.5	51.8288
	127.5	39.1443	127.5	47.17	127.5	52.0794	127.5	-24.3178	127.5	-51.6157	127.125	47.9525	127.125	51.619
	128.125	39.2337	128.125	47.4752	128.125	52.2089	128.125	-30.8086	128.125	-52.2756	127.75	47.5219	127.75	51.4322
	128.75	39.4747	128.75	48.0837	128.75	52.189	128.75	-33.7449	128.75	-52.8367	128.375	47.6098	128.375	51.486
	129.375	39.8633	129.375	48.0918	129.375	51.9549	129.375	-34.7842	129.375	-53.1334	129	46.6607	129	51.8096
	130	39.8847	130	47.8476	130	52.0545	130	-35.3064	130	-53.1104	129.625	46.4893	129.625	51.6907
	130.625	39.6321	130.625	47.5423	130.625	52.194	130.625	-35.6394	130.625	-53.1449	130.25	47.746	130.25	51.7111
	131.25	39.6399	131.25	47.5281	131.25	51.9649	131.25	-35.9547	131.25	-52.3998	130.875	48.6511	130.875	52.15
	131.875	39.9897	131.875	47.8191	131.875	51.9848	131.875	-36.381	131.875	-51.6847	131.5	48.6335	131.5	52.15
	132.5	40.5533	132.5	48.3197	132.5	51.6188	132.5	-37.0318	132.5	-51.8893	132.125	47.3066	132.125	53.0251
	133.125	40.528	133.125	48.1203	133.125	51.3075	133.125	-38.5833	133.125	-51.3949	132.75	47.9305	132.75	53.5739
	133.75	40.6194	133.75	47.3185	133.75	51.3299	133.75	-39.3426	133.75	-51.6893	133.375	49.4025	133.375	53.1607
	134.375	40.6563	134.375	46.7548	134.375	51.3523	134.375	-39.61	134.375	-52.0894	134	51.1644	134	52.2459
	135	40.699	135	46.476	135	51.315	135	-40.0994	135	-52.386	134.625	52.1355	134.625	51.7687
	135.625	40.4522	135.625	46.476	135.625	50.7373	135.625	-40.5585	135.625	-53.0092	135.25	52.2277	135.25	51.4297
	136.25	40.6194	136.25	47.054	136.25	50.4883	136.25	-40.5484	136.25	-53.6163	135.875	51.6741	135.875	51.4284
	136.875	40.9634	136.875	47.4141	136.875	50.4086	136.875	-41.0075	136.875	-54.4832	136.5	51.3094	136.5	52.2779
	137.5	41.0236	137.5	47.0926	137.5	49.9156	137.5	-41.5524	137.5	-53.929	137.125	50.7646	137.125	52.5069
	138.125	40.9575	138.125	47.1394	138.125	49.943	138.125	-41.7769	138.125	-53.1909	137.75	50.2153	137.75	52.2357
	138.75	41.0197	138.75	47.0377	138.75	50.1048	138.75	-42.4126	138.75	-52.9195	138.375	50.4922	138.375	52.2255
	139.375	41.2938	139.375	47.0458	139.375	50.4086	139.375	-42.8137	139.375	-53.0253	139	50.8656	139	52.0246
	140	41.0003	140	46.9339	140	50.4036	140	-43.2199	140	-53.0552	139.625	51.4852	139.625	52.9163
	140.625	41.0217	140.625	46.6042	140.625	50.4734	140.625	-43.901	140.625	-52.8023	140.25	50.7646	140.25	52.9867
	141.25	41.3501	141.25	46.1993	141.25	50.3239	141.25	-44.4458	141.25	-51.5467	140.875	50.5581	140.875	52.5645
	141.875	41.5969	141.875	45.9856	141.875	50.2916	141.875	-44.2365	141.875	-48.0858	141.5	50.0308	141.5	52.4788
	142.5	41.7116	142.5	45.9937	142.5	49.9803	142.5	-44.2138	142.5	-46.2991	142.125	50.9491	142.125	52.6208
	143.125	41.6766	143.125	45.4382	143.125	49.6591	143.125	-44.9504	143.125	-46.5888	142.75	52.4211	142.75	52.4007
	143.75	41.4317	143.75	45.485	143.75	49.684	143.75	-45.1068	143.75	-46.3083	143.375	51.2215	143.375	52.0207
	144.375	41.6261	144.375	45.8452	144.375	49.7189	144.375	-44.5493	144.375	-46.0599	144	51.2347	144	52.3611
	145	41.7369	145	45.4239	145	49.5769	145	-44.4559	145	-45.8713	144.625	50.8788	144.625	52.7961
	145.625	41.4395	145.625	45.253	145.625	49.318	145.625	-44.6401	145.625	-37.4802	145.25	50.1582	145.25	52.846
	146.25	41.4376	146.25	45.5379	146.25	49.1038	146.25	-44.6048	146.25	-29.4455	145.875	48.2689	145.875	52.6182
	146.875	41.6552	146.875	45.367	146.875	48.7253	146.875	-44.413	146.875	-16.2506	146.5	49.3102	146.5	52.576
	147.5	41.8651	147.5	45.4667	147.5	48.7926	147.5	-44.07	147.5	-2.73141	147.125	50.189	147.125	52.9905
	148.125	42.1022	148.125	45.3853	148.125	48.6332	148.125	-44.4307	148.125	11.9513	147.75	51.0414	147.75	53.5573
	148.75	42.215	148.75	45.019	148.75	48.2448	148.75	-44.6123	148.75	25.9488	148.375	51.5643	148.375	53.7569
	149.375	42.1022	149.375	44.4187	149.375	47.8414	149.375	-44.6653	149.375	44.4696	149	51.3182	149	53.3782
	150	42.1042	150	44.1277	150	47.1093	150	-44.572	150	44.7179	149.625	50.8524	149.625	53.2541
	150.625	42.318	150.625	44.0544	150.625	47.0296	150.625	-44.1457	150.625	44.7823	150.25	50.4218	150.25	53.295
	151.25	42.3918	151.25	43.6596	151.25	46.8155	151.25	-43.9665	151.25	44.7984	150.875	49.9869	150.875	52.9202
	151.875	42.2033	151.875	43.0003	151.875	46.6013	151.875	-43.3687	151.875	44.8191	151.5	49.8682	151.5	52.8037
	152.5	42.1314	152.5	42.9474	152.5	46.4669	152.5	-42.8919	152.5	44.8651	152.125	50.4043	152.125	53.0916
	153.125	42.1158	153.125	43.0593	153.125	25.162	153.125	-42.7557	153.125	44.9088	152.75	50.4175	152.75	53.492
	153.75	42.2597	153.75	42.8843	153.75	3.82236	153.75	-42.2814	153.75	45.0445	153.375	50.5888	153.375	53.0583
	154.375	42.2985	154.375	42.1985	154.375	-18.227	154.375	-41.9913	154.375	45.3296	154	51.9333	154	52.5581
	155	42.5123	155	41.7651	155	-18.1423	155	-41.56	155	45.8079	154.625	52.8385	154.625	52.4442
	155.625	42.7028	155.625	41.7467	155.625	-18.0502	155.625	-41.4994	155.625	46.3529	155.25	53.6206	155.25	52.3662
	156.25	42.7863	156.25	42.1253	156.25	-17.9207	156.25	-41.5902	156.25	46.3046	155.875	52.755	155.875	52.7359
	156.875	42.693	156.875	42.1497	156.875	-17.8759	156.875	-40.556	156.875	46.6243	156.5	52.9044	156.5	53.0008
	157.5	42.2227	157.5	41.9482	157.5	-17.9307	157.5	-39.4864	157.5	46.6932	157.125	53.8403	157.125	52.9713
	158.125	41.9331	158.125	42.9331	158.125	-19.1284	158.125	-38.9415	158.125	46.9324	157.75	54.5784	157.75	52.9432
	158.75	42.1003	158.75	43.2954	158.75	-22.1762	158.75	-38.6615	158.75	47.0865	158.375	53.8535	158.375	53.066
	159.375	42.3685	159.375	43.1712	159.375	-23.4835	159.375	-38.3411	159.375	47.2957	159	53.5722	159	53.3564
	160	42.4987	160	42.4224	160	-23.359	160	-38.3764	160	47.3647	159.625	52.5265	159.625	53.3552
	160.625	42.7222	160.625	42.2087	160.625	-23.0104	160.625	-38.2906	160.625	47.3693	160.25	51.762	160.25	52.8037
	161.25	42.833	161.25	42.4162	161.25	-23.5059	161.25	-38.0409	161.25	47.3118	160.875	51.3753	160.875	52.617
	161.875	42.6911	161.875	42.3369	161.875	-25.356	161.875	-37.8467	161.875	47.3716	161.5	51.8762	161.5	52.7833
	162.5	42.7358	162.5	42.0581	162.5	-26.0233	162.5	-29.7919	162.5	47.6361	162.125	52.0739	162.125	53.1018
	163.125	42.7261	163.125	41.8729	163.125	-26.4466	163.125	-27.3248	163.125	47.8913	162.75	51.929	162.75	52.663
	163.75	42.5648	163.75	41.6877	163.75	-26.2922	163.75	-27.9176	163.75	48.1213	163.375	52.1267	163.375	52.0323
	164.375	42.5415	164.375	41.529	164.375	-26.5363	164.375	-28.2027	164.375	47.9534	164	52.7506	164	52.4417
	165	42.6153	165	41.122	165	-27.1239	165	-28.8283	165	47.9741	164.625	52.9879	164.625	52.7347
	165.625	42.625	165.625	40.4952	165.625	-27.1538	165.625	-28.7047	165.625	48.1305	165.25	52.6188	165.25	52.7321
	166.25	42.1392	166.25	39.9478	166.25	-27.1588	166.25	-6.93697	166.25	48.3443	165.875	51.9202	165.875	52.8383
	166.875	42.2791	166.875	39.3536	166.875	-27.3854	166.875	13.8671	166.875	48.3673	166.5	51.2918	166.5	52.5299
	167.5	42.6172	167.5	39.3068	167.5	-27.3555	167.5	36.6943	167.5	48.4616	167.125	51.595	167.125	52.2037
	168.125	42.4248	168.125	38.967	168.125	-27.6568	168.125	37.002	168.125	48.3857	167.75	51.5818	167.75	52.1896
	168.75	42.489	168.75	38.6983	168.75	-28.0378	168.75	36.9112	168.75	48.4639	168.375	53.0318	168.375	52.782
	169.375	42.4385	169.375	38.6597	169.375	-28.6777	169.375	36.886	169.375	48.5674	169	53.7876	169	52.8549
	170	42.1528	170	17.7401	170	-29.0263	170	37.224	170	48.6548	169.625	53.7085	169.625	53.2055
	170.625	41.6786	170.625	-3.54367	170.625	-29.0213	170.625	36.8532	170.625	48.8456	170.25	53.0626	170.25	53.4856
	171.25	41.5794	171.25	-23.3603	171.25	-28.8844	171.25	37.9253	171.25	49.1906	170.875	54.0556	170.875	53.034
	171.875	41.8671	171.875	-23.5251	171.875	-28.7947	171.875	39.8728	171.875	49.3745	171.5	55.5495	171.5	52.5274
	172.5	41.9487	172.5	-23.1791	172.5	-28.9118	172.5	40.3773	172.5	49.0434	172.125	55.4353	172.125	51.8749
	173.125	42.0089	173.125	-24.2964	173.125	-29.1633	173.125	40.839	173.125	48.9836	172.75	54.8597	172.75	51.9785
	173.75	42.007	173.75	-25.2406	173.75	-29.4969	173.75	41.2401	173.75	48.825	173.375	53.4009	173.375	52.1474
	174.375	42.1703	174.375	-24.9374	174.375	-29.4297	174.375	41.843	174.375	49.0089	174	52.8165	174	52.2715
	175	42.3335	175	-25.3301	175	-29.3177	175	42.1432	175	49.2228	174.625	53.168	174.625	52.9918
	175.625	42.1916	175.625	-25.8246	175.625	-29.2255	175.625	42.0927	175.625	49.409	175.25	54.7894	175.25	53.4383
	176.25	42.2771	176.25	-25.5621	176.25	-29.2156	176.25	42.2188	176.25	49.5332	175.875	54.7322	175.875	52.7538
	176.875	41.9623	176.875	-25.6944	176.875	-29.9178	176.875	42.4534	176.875	49.4251	176.5	53.9018	176.5	52.2562
	177.5	41.5658	177.5	-25.8877	177.5	-30.3311	177.5	42.5316	177.5	49.6436	177.125	53.1724	177.125	52.2395
	178.125	41.3326	178.125	-25.3342	178.125	-30.5577	178.125	42.7789	178.125	49.6965	177.75	52.878	177.75	52.3227
	178.75	41.4376	178.75	-25.2202	178.75	-30.7793	178.75	43.069	178.75	49.6091	178.375	52.2365	178.375	52.1564
	179.375	41.3151	179.375	-25.617	179.375	-30.2091	179.375	43.1144	179.375	49.7149	179	50.9887	179	52.2152
	180	41.2141	180	-26.0301	180	-30.1468	180	43.1093	180	49.6551	179.625	51.3753	179.625	51.8365
	180.625	41.3229	180.625	-26.1095	180.625	-30.3983	180.625	42.9201	180.625	49.2757	180.25	52.0959	180.25	51.6868
	181.25	41.2102	181.25	-26.9398	181.25	-30.493	181.25	43.2077	181.25	49.34	180.875	52.6232	180.875	52.1167
	181.875	41.0314	181.875	-27.532	181.875	-30.5253	181.875	43.2758	181.875	49.3469	181.5	53.335	181.5	52.0873
	182.5	40.9148	182.5	-28.4843	182.5	-30.1643	182.5	43.6441	182.5	49.1952	182.125	54.2138	182.125	51.9338
	183.125	40.6913	183.125	-28.6268	183.125	-29.8157	183.125	43.8333	183.125	49.6781	182.75	55.0442	182.75	51.8583
	183.75	40.666	183.75	-28.4457	183.75	-29.9875	183.75	43.9065	183.75	49.9793	183.375	55.7428	183.375	51.4988
	184.375	40.5999	184.375	-28.348	184.375	-30.1045	184.375	44.1032	184.375	49.9218	184	55.5275	184	51.5141
	185	40.2793	185	-28.35	185	-30.0995	185	44.1411	185	49.9195	184.625	55.1628	184.625	51.6638
	185.625	39.9003	185.625	-28.5128	185.625	-30.1194	185.625	44.0755	185.625	49.7862	185.25	53.0186	185.25	51.5295
	186.25	39.255	186.25	-28.8995	186.25	-29.8779	186.25	43.6138	186.25	49.616	185.875	52.1355	185.875	51.4425
	186.875	38.9285	186.875	-29.0195	186.875	-29.6438	186.875	43.8838	186.875	49.3308	186.5	52.1355	186.5	51.5167
	187.5	38.6292	187.5	-28.9849	187.5	-29.1633	187.5	44.5447	187.5	49.4205	187.125	51.9377	187.125	51.7457
	188.125	38.4427	188.125	-29.2271	188.125	-28.73	188.125	45.0492	188.125	49.2895	187.75	52.588	187.75	51.2403
	188.75	37.6672	188.75	-28.9687	188.75	-29.0163	188.75	45.1577	188.75	49.1101	188.375	53.2471	188.375	50.3691
	189.375	37.7003	189.375	-28.7062	189.375	-29.6289	189.375	45.0568	189.375	49.3792	189	53.0977	189	49.8164
	190	37.7061	190	-28.9056	190	-29.6712	190	44.7339	190	49.3492	189.625	52.4211	189.625	49.5746
	190.625	37.6264	190.625	-29.3248	190.625	-29.1434	190.625	44.3605	190.625	49.4504	190.25	52.6671	190.25	49.2138
	191.25	24.8364	191.25	-29.5751	191.25	-28.9815	191.25	44.7616	191.25	49.8184	190.875	53.5459	190.875	48.6278
	191.875	16.635	191.875	-29.2861	191.875	-29.4023	191.875	44.6557	191.875	49.5907	191.5	54.2972	191.5	47.3075
	192.5	7.7708	192.5	-29.6341	192.5	-28.989	192.5	44.295	192.5	49.4711	192.125	54.3192	192.125	47.0491
	193.125	-3.21176	193.125	-30.2202	193.125	-28.3689	193.125	44.2067	193.125	49.5447	192.75	54.4203	192.75	47.0478
	193.75	-13.8367	193.75	-29.8783	193.75	-27.7813	193.75	44.3505	193.75	49.6321	193.375	53.5151	193.375	46.852
	194.375	-23.8009	194.375	-29.801	194.375	-27.6344	194.375	44.4942	194.375	49.7103	194	52.4386	194	46.7919
	195	-23.5871	195	-29.9455	195	-27.7116	195	44.8625	195	49.7126	194.625	51.3226	194.625	46.6179
	195.625	-23.4472	195.625	-30.1408	195.625	-27.8983	195.625	44.8348	195.625	49.4734	195.25	51.2259	195.25	45.0097
	196.25	-23.6823	196.25	-29.7806	196.25	-27.4476	196.25	44.9458	196.25	49.5171	195.875	51.3709	195.875	44.0387
	196.875	-24.3898	196.875	-29.9149	196.875	-26.9123	196.875	45.193	196.875	49.9448	196.5	52.4167	196.5	43.9683
	197.5	-24.9087	197.5	-30.21	197.5	-27.2335	197.5	45.1047	197.5	49.8758	197.125	53.7216	197.125	45.3142
	198.125	-25.8221	198.125	-30.3911	198.125	-27.0069	198.125	44.9256	198.125	49.7264	197.75	54.1039	197.75	47.4674
	198.75	-26.7044	198.75	-30.7818	198.75	-26.611	198.75	44.7919	198.75	49.2964	198.375	54.7147	198.375	47.9178
	199.375	-27.1145	199.375	-30.794	199.375	-25.9163	199.375	44.7894	199.375	48.9951	199	53.6469	199	47.5544
	200	-26.6559	200	-30.617	200	-25.7843	200	44.9332	200	48.733	199.625	52.7726	199.625	47.8781
	200.625	-26.9338	200.625	-30.6618	200.625	-26.1154	200.625	44.913	200.625	48.8732	200.25	52.3903	200.25	48.2261
	201.25	-26.9085	201.25	-30.9568	201.25	-26.352	201.25	44.3908	201.25	49.2481	200.875	52.5265	200.875	48.2197
	201.875	-26.2477	201.875	-31.3801	201.875	-25.8241	201.875	44.5523	201.875	49.6505	201.5	54.1698
	202.5	-26.2944	202.5	-31.7362	202.5	-25.7569	202.5	44.9609	202.5	49.5263	202.125	55.633
	203.125	-27.3924	203.125	-31.722	203.125	-25.7843	203.125	45.0416	203.125	49.3148	202.75	55.7604
	203.75	-28.2903	203.75	-31.3984	203.75	-24.35	203.75	44.7616	203.75	49.6045	203.375	55.51
	204.375	-28.1523	204.375	-31.4493	204.375	-23.6404	204.375	44.7389	204.375	49.9104	204	54.8069
	205	-28.1445	205	-31.5979	205	-22.8908	205	44.8323	205	49.3377	204.625	52.8605
	205.625	-28.5177	205.625	-31.8278	205.625	-22.7763	205.625	44.6809	205.625	48.6732	205.25	51.2523
	206.25	-28.9045	206.25	-31.9153	206.25	-22.5597	206.25	44.5851	206.25	47.6729	205.875	50.58
	206.875	-28.6732	206.875	-31.8766	206.875	-22.6145	206.875	44.5548	206.875	47.4015	206.5	51.2084
	207.5	-28.3486	207.5	-31.5551	207.5	-22.7265	207.5	44.4337	207.5	48.1466	207.125	52.5001
	208.125	-28.5741	208.125	-31.551	208.125	-22.7066	208.125	44.2622	208.125	48.2087	207.75	53.4888
	208.75	-29.1318	208.75	-31.7912	208.75	-22.5049	208.75	44.2571	208.75	48.4501	208.375	53.2647
	209.375	-29.6877	209.375	-31.8319	209.375	-9.74839	209.375	44.3807	209.375	48.5605	209	52.5485
	210	-29.7285	210	-31.8604	210	2.2113	210	44.5926	210	48.5398	209.625	51.8718
	210.625	-29.7712	210.625	-32.1697	210.625	16.9872	210.625	44.4085	210.625	48.7974	210.25	51.9553
	211.25	-29.9773	211.25	-32.2083	211.25	33.9544	211.25	43.4549	211.25	48.818	210.875	52.3068
	211.875	-30.3115	211.875	-31.722	211.875	49.8583	211.875	43.0917	211.875	48.7905	211.5	51.7883
	212.5	-30.4962	212.5	-31.5246	212.5	49.8882	212.5	42.625	212.5	49.117	212.125	51.9949
	213.125	-31.0131	213.125	-31.7464	213.125	49.933	213.125	41.9943	213.125	49.3171	212.75	52.3815
	213.75	-31.3999	213.75	-31.9011	213.75	49.9853	213.75	41.9439	213.75	49.3263	213.375	51.3006
	214.375	-31.293	214.375	-32.1717	214.375	49.9903	214.375	41.9868	214.375	48.9859	214	49.297
	215	-31.5981	215	-32.0761	215	49.9554	215	41.6891	215	48.8847	214.625	49.2619
	215.625	-31.672	215.625	-31.549	215.625	50.2318	215.625	41.0055	215.625	48.9974	215.25	50.066
	216.25	-31.6156	216.25	-31.5999	216.25	50.5082	216.25	40.4	216.25	48.7859	215.875	49.9605
	216.875	-31.8022	216.875	-31.6243	216.875	51.1158	216.875	40.2815	216.875	48.9008	216.5	50.1978
	217.5	-31.9868	217.5	-31.6976	217.5	51.3374	217.5	40.5968	217.5	48.9261	217.125	50.2944
	218.125	-32.0704	218.125	-32.2633	218.125	51.2527	218.125	41.8758	218.125	49.209	217.75	50.312
	218.75	-32.3619	218.75	-32.6642	218.75	51.6561	218.75	42.6653	218.75	49.0388	218.375	49.2794
	219.375	-32.7778	219.375	-31.895	219.375	52.0172	219.375	42.7032	219.375	49.117	219	49.3234
	220	-32.9197	220	-31.5612	220	51.8304	220	43.0488	220	49.4458	219.625	49.1696
	220.625	-33.2229	220.625	-31.488	220.625	51.7159	220.625	42.9655	220.625	49.3332	220.25	48.8005
	221.25	-33.3472	221.25	-31.2824	221.25	51.6462	221.25	43.3767	221.25	49.0779	220.875	48.1458
	221.875	-33.2462	221.875	-31.2031	221.875	51.9475	221.875	44.025	221.875	48.9146	221.5	47.2011
	222.5	-33.4736	222.5	-30.9528	222.5	51.8429	222.5	44.2596	222.5	48.7675	222.125	47.267
	223.125	-33.8059	223.125	-30.7411	223.125	51.8479	223.125	44.3278	223.125	49.2136	222.75	48.3392
	223.75	-33.8895	223.75	-30.8225	223.75	51.7582	223.75	44.353	223.75	49.4734	223.375	47.1308
	224.375	-33.938	224.375	-30.7269	224.375	51.7981	224.375	44.5876	224.375	49.1193	224	45.3162
	225	-34.249	225	-30.5905	225	52.0072	225	45.1426	225	48.7192	224.625	42.8336
	225.625	-34.4881	225.625	-30.6272	225.625	52.2512	225.625	45.3772	225.625	48.4777	225.25	40.2413
	226.25	-34.5813	226.25	-30.2405	226.25	52.2413	226.25	45.5159	226.25	48.1673	225.875	38.866
	226.875	-34.9389	226.875	-30.1917	226.875	52.0819	226.875	45.8035	226.875	48.0293	226.5	38.7034
	227.5	-35.5667	227.5	-30.212	227.5	52.3185	227.5	45.6294	227.5	48.2409	227.125	38.576
	228.125	-35.9865	228.125	-30.3362	228.125	52.3857	228.125	45.1299	228.125	48.4294	227.75	38.4837
	228.75	-35.7124	228.75	-30.271	228.75	52.1666	228.75	45.2435	228.75	48.4041	228.375	38.844
	229.375	-35.4909	229.375	-29.8315	229.375	52.0869	229.375	45.6042	229.375	48.3466	229	41.0058
	230	-35.5375	230	-29.8824	230	51.9549	230	45.2964	230	48.2087	229.625	41.4232
	230.625	-35.967	230.625	-30.0859	230.625	52.067	230.625	45.1981	230.625	47.8913	230.25	41.8055
	231.25	-36.2819	231.25	-30.0533	231.25	52.3309	231.25	45.3393	231.25	47.8016	230.875	43.2027
	231.875	-36.3421	231.875	-29.9251	231.875	52.2911	231.875	45.135	231.875	48.0362
	232.5	-36.3363	232.5	-30.2405	232.5	52.5451	232.5	45.3948	232.5	48.4087
	233.125	-36.5229	233.125	-30.5539	233.125	52.5152	233.125	45.5033	233.125	48.5766
	233.75	-36.4859	233.75	-30.5315	233.75	52.4679	233.75	45.3444	233.75	48.6709
	234.375	-36.3849	234.375	-29.9455	234.375	52.5376	234.375	45.415	234.375	48.3443
	235	-36.6103	235	-28.9218	235	52.4479	235	45.3646	235	47.7602
	235.625	-36.7891	235.625	-28.7611	235.625	52.3259	235.625	45.6673	235.625	47.8453
	236.25	-36.795	236.25	-28.5047	236.25	52.0969	236.25	45.7228	236.25	47.9603
	236.875	-36.7658	236.875	-28.5495	236.875	52.1217	236.875	45.2384	236.875	47.6407
	237.5	-37.1059	237.5	-28.9768	237.5	52.1267	237.5	45.1955	237.5	47.6453
	238.125	-37.3547	238.125	-28.8751	238.125	52.2886	238.125	45.3948	238.125	47.2268
	238.75	-37.1078	238.75	-28.7387	238.75	52.3807	238.75	45.4881	238.75	46.599
	239.375	-37.1409	239.375	-28.346	239.375	52.301	239.375	45.7202	239.375	46.1322
	240	-37.4071	240	-28.3663	240	52.3807	240	46.0835	240	45.5067
	240.625	-37.4499	240.625	-28.0936	240.625	52.6247	240.625	46.2399	240.625	43.0691
	241.25	-37.446	241.25	-28.3236	241.25	52.4853	241.25	46.2046	241.25	42.055
	241.875	-37.7919	241.875	-28.3846	241.875	52.3932	241.875	46.1869	241.875	42.0734
	242.5	-37.998	242.5	-27.4587	242.5	52.433	242.5	45.8817	242.5	41.9515
	243.125	-38.204	243.125	-27.3	243.125	52.1815	243.125	45.7202	243.125	42.5241
	243.75	-38.4877	243.75	-27.0069	243.75	51.9001	243.75	45.6168	243.75	42.4735
	244.375	-38.6412	244.375	-27.1657	244.375	51.4943	244.375	45.4049	244.375	42.2781
	245	-38.7268	245	-27.1107	245	51.4295	245	45.2157	245	12.4458
	245.625	-38.7948	245.625	-27.2552	245.625	51.2502	245.625	45.4226	245.625	-17.8327
	246.25	-38.7384	246.25	-27.1473	246.25	50.6701	246.25	45.5891	246.25	-47.8513
	246.875	-38.9736	246.875	-27.0721	246.875	50.1148	246.875	45.6118	246.875	-47.8398
	247.5	-39.4478	247.5	-26.3069	247.5	49.5744	247.5	45.4276	247.5	-48.0007
	248.125	-39.852	248.125	-26.1665	248.125	49.6367	248.125	45.5184	248.125	-48.0536
	248.75	-39.8948	248.75	-25.849	248.75	49.5993	248.75	45.8615	248.75	-47.465
	249.375	-39.8306	249.375	-25.4075	249.375	48.5983	249.375	45.7354	249.375	-48.3595
	250	-40.0755	250	-25.9223	250	48.8125	250	45.4024	250	-48.6584
	250.625	-40.6761	250.625	-26.0546	250.625	49.7637	250.625	45.3772	250.625	-49.1942
	251.25	-40.8102	251.25	-26.0749	251.25	49.7338	251.25	45.2662	251.25	-49.6013
	251.875	-40.7033	251.875	-26.0037	251.875	49.435	251.875	45.3292	251.875	-49.6127
	252.5	-41.0103	252.5	-25.4583	252.5	49.2557	252.5	45.3393	252.5	-49.7231
	253.125	-41.3155	253.125	-24.8784	253.125	49.5396	253.125	45.2056	253.125	-50.1991
	253.75	-41.2416	253.75	-24.4225	253.75	50.0973	253.75	45.0593	253.75	-50.4544
	254.375	-40.9326	254.375	-24.103	254.375	50.5406	254.375	45.0089	254.375	-49.5024
	255	-41.158	255	-23.692	255	50.9813	255	45.0896	255	-48.7964
	255.625	-41.2844	255.625	-24.1091	255.625	51.1282	255.625	45.2384	255.625	-48.5457
	256.25	-41.1503	256.25	-24.4876	256.25	51.3623	256.25	44.6557	256.25	-48.9735
	256.875	-40.9268	256.875	-24.7705	256.875	51.7482	256.875	44.242	256.875	-48.8401
	257.5	-40.849	257.5	-23.8609	257.5	51.8827	257.5	44.1032	257.5	-49.0401
	258.125	-40.6119	258.125	-23.5149	258.125	51.808	258.125	44.2748	258.125	-48.5871
	258.75	-40.299	258.75	-0.36708	258.75	51.8528	258.75	44.0831	258.75	-47.7386
	259.375	-40.1552	259.375	21.7226	259.375	52.1143	259.375	44.2546	259.375	-46.9246
	260	-40.3204	260	42.811	260	51.9898	260	44.295	260	-46.6578
	260.625	-40.5614	260.625	42.5384	260.625	51.8553	260.625	44.1915	260.625	-47.0579
	261.25	-40.4681	261.25	42.6991	261.25	51.818	261.25	44.1108	261.25	-45.6851
	261.875	-40.1086	261.875	43.0084	261.875	51.7109	261.875	30.0547	261.875	-44.5514
	262.5	-39.6169	262.5	43.4724	262.5	52.0072	262.5	16.2661	262.5	-44.0363
	263.125	-39.4633	263.125	43.8367	263.125	52.1292	263.125	6.65491	263.125	-43.8247
	263.75	-39.8306	263.75	44.0992	263.75	51.945	263.75	-1.23585	263.75	-43.7097
	264.375	-39.9783	264.375	44.3088	264.375	52.1965	264.375	-9.33851	264.375	-43.5304
	265	-39.4206	265	44.2925	265	52.3533	265	-18.1071	265	-43.2613
	265.625	-39.1291	265.625	44.0626	265.625	52.2488	265.625	-25.8087
	266.25	-39.1407	266.25	44.1968	266.25	52.1292	266.25	-30.8918
	266.875	-38.8803	266.875	44.7768	266.875	52.072	266.875	-30.7631
	267.5	-38.7404	267.5	44.9844	267.5	51.6586	267.5	-30.6648
	268.125	-38.6918	268.125	45.0373	268.125	51.7333	268.125	-30.9145
	268.75	-38.7365	268.75	45.5237	268.75	51.8205	268.75	-31.6233
	269.375	-38.958	269.375	45.8309	269.375	51.813	269.375	-31.9765
	270	-38.754	270	45.5928	270	51.7956	270	-32.2313
	270.625	-38.6043	270.625	45.2225	270.625	51.93	270.625	-32.5012
	271.25	-38.5382	271.25	45.1065	271.25	52.1442	271.25	-33.0688
	271.875	-38.5382	271.875	45.4565	271.875	52.3309	271.875	-33.1748
	272.5	-38.1534	272.5	45.6478	272.5	52.5376	272.5	-32.7787
	273.125	-37.823	273.125	45.949	273.125	52.6048	273.125	-33.4169
	273.75	-37.6792	273.75	46.4699	273.75	52.4928	273.75	-33.9568
	274.375	-37.376	274.375	46.5127	274.375	52.301	274.375	-34.1308
	275	-37.0632	275	46.1423	275	52.2662	275	-34.2998
	275.625	-37.2983	275.625	46.0283	275.625	52.2687	275.625	-34.2191
	276.25	-37.481	276.25	46.356	276.25	52.1965	276.25	-34.199
	276.875	-37.4188	276.875	46.2746	276.875	51.7234	276.875	-34.4462
	277.5	-37.2808	277.5	46.2766	277.5	51.5441	277.5	-34.6858
	278.125	-36.9679	278.125	46.1769	278.125	51.8454	278.125	-35.0793
	278.75	-37.2536	278.75	46.358	278.75	51.9748	278.75	-34.7993
	279.375	-37.7473	279.375	46.4943	279.375	51.8603	279.375	-35.0213
	280	-37.242	280	46.7039	280	51.6462	280	-35.2811
	280.625	-36.6336	280.625	46.8321	280.625	51.3698	280.625	-35.0945
	281.25	-36.2683	281.25	46.6022	281.25	51.6138	281.25	-35.0314
	281.875	-36.0117	281.875	46.3926	281.875	51.4669	281.875	-35.4022
	282.5	-36.0078	282.5	46.4496	282.5	51.2229	282.5	-35.9648
	283.125	-36.0623	283.125	46.5717	283.125	51.178	283.125	-36.1767
	283.75	-35.8835	283.75	46.8138	283.75	51.0137	283.75	-36.0909
	284.375	-36.0467	284.375	47.0051	284.375	50.9489	284.375	-36.0808
	285	-36.0778	285	47.2025	285	51.0386	285	-36.1742
	285.625	-35.8057	285.625	47.3714	285.625	51.4768	285.625	-36.3003
	286.25	-35.555	286.25	47.3612	286.25	52.1467	286.25	-36.1716
	286.875	-35.3354	286.875	47.3999	286.875	52.0396	286.875	-35.5208
	287.5	-35.3684	287.5	47.8822	287.5	51.5988	287.5	-34.875
	288.125	-35.279	288.125	47.8863	288.125	51.1033	288.125	-35.324
	288.75	-35.0769	288.75	47.5668	288.75	51.2204	288.75	-35.7882
	289.375	-34.8107	289.375	47.4162	289.375	51.1606	289.375	-35.7352
	290	-34.5386	290	47.2269	290	50.7821	290	-34.822
	290.625	-34.3229	290.625	46.7752	290.625	50.7995	290.625	-34.6026
	291.25	-34.5619	291.25	46.6307	291.25	50.7871
	291.875	-34.9428	291.875	47.0885	291.875	50.5854
	292.5	-34.6824	292.5	47.3958	292.5	50.309
	293.125	-34.2218	293.125	47.5729	293.125	50.2094
	293.75	-33.7865	293.75	47.6604	293.75	50.2667
	294.375	-33.3861	294.375	47.5729	294.375	49.7961
	295	-33.1917	295	47.3104	295	49.4425
	295.625	-33.3472	295.625	47.3104	295.625	49.3155
	296.25	-33.3375	296.25	47.6197	296.25	49.0515
	296.875	-33.011	296.875	48.0511	296.875	49.1387
	297.5	-32.8303	297.5	48.1121	297.5	48.9544
	298.125	-32.7156	298.125	47.9941	298.125	48.5934
	298.75	-32.5387	298.75	47.7194	298.75	48.0605
	299.375	-32.2356	299.375	47.8008	299.375	47.9933
	300	-32.1578	300	47.697	300	47.7044
	300.625	-32.3891	300.625	47.5363	300.625	47.1018
	301.25	-32.4882	301.25	47.6502	301.25	46.1606
	301.875	-32.2375	301.875	47.3043	301.875	46.2926
	302.5	-31.4582	302.5	46.997	302.5	46.4395
	303.125	-30.8363	303.125	46.8586	303.125	46.6088
	303.75	-30.7002	303.75	46.9034	303.75	36.544
	304.375	-30.6886	304.375	47.001	304.375	26.2203
	305	-30.0764	305	47.2982	305	16.93
	305.625	-29.6818	305.625	47.815	305.625	5.39607
	306.25	-29.8509	306.25	47.6909	306.25	-2.83104
	306.875	-29.8879	306.875	47.6522	306.875	-9.64381
	307.5	-30.1405	307.5	47.4833	307.5	-15.1817
	308.125	-29.7421	308.125	47.0845	308.125	-19.9152
	308.75	-28.5507	308.75	47.2575	308.75	-19.7932
	309.375	-28.4205	309.375	47.5485	309.375	-20.346
	310	-28.6615	310	47.699	310	-20.8191
	310.625	-28.9025	310.625	47.4081	310.625	-21.1528
	311.25	-28.9919	311.25	46.9624	311.25	-21.6334
	311.875	-28.9433	311.875	46.9258	311.875	-22.0642
	312.5	-28.5216	312.5	46.4455	312.5	-22.6369
	313.125	-27.4702	313.125	46.474	313.125	-22.4775
	313.75	-27.062	313.75	46.7894	313.75	-22.6568
	314.375	-27.2	314.375	47.0865	314.375	-24.2803
	315	-27.5654	315	47.1516	315	-25.6349
	315.625	-27.7947	315.625	47.1109	315.625	-26.6533
	316.25	-28.7043	316.25	46.6632	316.25	-26.9073
	316.875	-28.3195	316.875	46.476	316.875	-26.9695
	317.5	-7.79641	317.5	46.938	317.5	-27.5099
	318.125	13.2222	318.125	46.9665	318.125	-28.3341
	318.75	32.828	318.75	46.6022	318.75	-29.1234
	319.375	32.8552	319.375	46.6287	319.375	-29.4969
	320	32.8124	320	46.7345	320	-29.9178
	320.625	33.7745	320.625	46.4353	320.625	-30.0223
	321.25	34.1729	321.25	46.1179	321.25	-30.1095
	321.875	34.9425	321.875	45.9388	321.875	-29.8779
	322.5	35.4128	322.5	46.0263	322.5	-30.0771
	323.125	35.9162	323.125	45.6295	323.125	-30.6996
	323.75	36.2368	323.75	45.5338	323.75	-30.5253
	324.375	36.5128	324.375	45.8228	324.375	-30.5925
	325	36.5284	325	45.4036	325	-31.1752
	325.625	36.989	325.625	45.0577	325.625	-31.6184
	326.25	37.0609	326.25	44.9335	326.25	-31.611
	326.875	37.1153	326.875	44.6405	326.875	-31.5836
	327.5	37.4146	327.5	44.6506	327.5	-32.0467
	328.125	37.3388	328.125	44.5367	328.125	-32.4402
	328.75	37.0861	328.75	44.9396	328.75	-33.4163
	329.375	37.092	329.375	45.2693	329.375	-33.4163
	330	37.2921	330	44.7219	330	-32.9705
	330.625	37.6731	330.625	44.3332	330.625	-33.4188
	331.25	37.9723	331.25	44.2762	331.25	-33.9317
	331.875	38.3222	331.875	44.3902	331.875	-34.0089
	332.5	38.6506	332.5	43.9445	332.5	-33.8794
	333.125	38.6642	333.125	43.6352	333.125	-34.3401
	333.75	38.6487	333.75	43.9995	333.75	-34.8207
	334.375	38.8042	334.375	44.0239	334.375	-34.9252
	335	38.5768	335	43.8489	335	-34.9003
	335.625	38.7012	335.625	43.4582	335.625	-34.9701
	336.25	38.8275	336.25	42.9901	336.25	-35.234
	336.875	38.7361	336.875	42.5465	336.875	-35.6698
	337.5	38.8294	337.5	42.4793	337.5	-35.8789
	338.125	38.9596	338.125	42.752	338.125	-35.7743
	338.75	39.0996	338.75	42.5933	338.75	-35.8416
	339.375	39.3503	339.375	42.1924	339.375	-36.3869
	340	39.6029	340	42.1578	340	-36.7828
	340.625	39.6807	340.625	42.172	340.625	-36.5562
	341.25	39.7623	341.25	42.1293	341.25	-36.2151
	341.875	39.9528	341.875	41.8749	341.875	-36.2898
	342.5	40.219	342.5	41.529	342.5	-36.2474
	343.125	40.3453	343.125	41.0874	343.125	-35.7494
	343.75	40.4406	343.75	40.2185	343.75	-35.244
	344.375	40.287	344.375	39.5042	344.375	-34.9451
	345	40.4892	345	39.1359	345	-34.599
	345.625	40.804	345.625	38.7635	345.625	-33.9964
	346.25	41.0042	346.25	38.2486	346.25	-33.9442
	346.875	41.0566	346.875	38.0879	346.875	-33.7923
	347.5	40.7204	347.5	38.0044	347.5	-33.6951
	348.125	40.7904	348.125	15.3958	348.125	-33.3441
	348.75	40.7943	348.75	-6.19321	348.75	-32.8286
	349.375	40.6699	349.375	-25.1409	349.375	-32.8685
	350	40.6641	350	-25.5845	350	-32.6966
	350.625	40.7437	350.625	-26.081	350.625	-32.5074
	351.25	41.1305	351.25	-24.9272	351.25	-32.1688
	351.875	41.0119	351.875	-24.569	351.875	-31.8276
	352.5	40.8059	352.5	-24.8906	352.5	-31.3346
	353.125	40.7748	353.125	-25.2874	353.125	-31.0931
	353.75	40.7321	353.75	-26.0363	353.75	-30.8839
	354.375	41.0372	354.375	-26.602	354.375	-30.8291
	355	41.1344	355	-26.3822	355	-30.2788
	355.625	41.249	355.625	-26.4453	355.625	-29.7609
	356.25	41.078	356.25	-26.9398	356.25	-29.9526
	356.875	40.6135	356.875	-27.6846	356.875	-29.9053
	357.5	40.495	357.5	-28.1323	357.5	-28.8445
	358.125	41.1169	358.125	-28.4213	358.125	-28.6653
	358.75	41.2976	358.75	-28.3683	358.75	-28.7624
	359.375	41.2724	359.375	-28.0631	359.375	-28.3391
	360	41.321	360	-27.939	360	-28.1946
	360.625	41.4045	360.625	-28.0326	360.625	-27.0891
	361.25	41.4298	361.25	-28.6227	361.25	-25.9835
	361.875	41.0391	361.875	-29.5364	361.875	-25.8416
	362.5	40.6932	362.5	-29.9699	362.5	-25.7245
	363.125	40.6777	363.125	-29.6341	363.125	-25.5403
	363.75	40.631	363.75	-29.4754	363.75	-24.482
	364.375	40.2151	364.375	-29.3349	364.375	-21.469
	365	40.0577	365	-29.6992	365	-20.4133
	365.625	39.7293	365.625	-30.2527	365.625	-20.5178
	366.25	39.6807	366.25	-31.3496	366.25	-19.6986
	366.875	40.1238	366.875	-31.8176	366.875	-19.4596
	367.5	39.8731	367.5	-31.7342	367.5	-19.35
	368.125	40.048	368.125	-31.7606	368.125	-19.1184
	368.75	40.633	368.75	-32.072	368.75	-17.9954
	369.375	40.9264	369.375	-32.1859	369.375	-15.3037
	370	40.1724	370	-32.7517	370	-14.3002
	370.625	39.6301	370.625	-33.2503	370.625	-14.2877
	371.25	39.5504	371.25	-33.8709	371.25	-14.2255
	371.875	39.8089	371.875	-34.0663
	372.5	39.9314	372.5	-34.3715
	373.125	39.7973	373.125	-34.4773
	373.75	40.2015	373.75	-34.7012
	374.375	40.5941	374.375	-34.9841
	375	40.8487	375	-35.041
	375.625	40.7787	375.625	-35.7044
	376.25	40.596	376.25	-36.4777
	376.875	40.5455	376.875	-36.6548
	377.5	40.5047	377.5	-37.2062
	378.125	40.4969	378.125	-37.306
	378.75	40.9148	378.75	-37.6214
	379.375	41.0741	379.375	-37.8981
	380	40.565	380	-38.0874
	380.625	40.1257	380.625	-38.5432
	381.25	40.1957	381.25	-38.9889
	381.875	40.5047	381.875	-39.0845
	382.5	40.5008	382.5	-38.9156
	383.125	40.5241	383.125	-38.7874
	383.75	40.6893	383.75	-38.6348
	384.375	40.6544	384.375	-38.7915
	385	40.5844	385	-38.533
	385.625	40.2229	385.625	-38.6796
	386.25	39.704	386.25	-39.3572
	386.875	39.8498	386.875	-39.5648
	387.5	40.3317	387.5	-39.6421
	388.125	40.1374	388.125	-39.7846
	388.75	39.8167	388.75	-40.0633
	389.375	39.6573	389.375	-40.7206
	390	39.1754	390	-40.4337
	390.625	39.2725	390.625	-40.4602
	391.25	39.4183	391.25	-40.4703
	391.875	39.1987	391.875	-40.5843
	392.5	39.1831	392.5	-40.9709
	393.125	39.1695	393.125	-41.0239
	393.75	38.9577	393.75	-40.8427
	394.375	38.5573	394.375	-40.8448
	395	38.2697	395	-40.7695
	395.625	38.637	395.625	-41.0279
	396.25	38.5865	396.25	-41.3739
	396.875	38.6506	396.875	-41.5448
	397.5	38.4174	397.5	-41.4166
	398.125	38.2658	398.125	-40.8224
	398.75	38.3513	398.75	-40.916
	399.375	38.2639	399.375	-41.3413
	400	37.7469	400	-41.0747
	400.625	37.3932	400.625	-40.8794
	401.25	37.3368	401.25	-40.7736
	401.875	36.4875	401.875	-40.7878
	402.5	36.4001	402.5	-40.5416
	403.125	36.3068	403.125	-39.7316
	403.75	30.6008	403.75	-39.0377
	404.375	23.1592	404.375	-38.8505
	405	7.79024	405	-38.9319
	405.625	-5.3729	405.625	-39.3959
	406.25	-27.7053	406.25	-39.6238
	406.875	-27.6898	406.875	-39.463
	407.5	-27.6742	407.5	-38.938
	408.125	-28.7393	408.125	-38.2563
	408.75	-28.3195	408.75	-38.2848
	409.375	-28.3098	409.375	-38.7854
	410	-27.8394	410	-38.6673
	410.625	-27.27	410.625	-37.6132
	411.25	-27.1339	411.25	-37.5155
	411.875	-27.2389	411.875	-37.6641
	412.5	-27.5324	412.5	-37.2897
	413.125	-27.8317	413.125	-37.1635
	413.75	-28.028	413.75	-36.8196
	414.375	-28.1543	414.375	-36.7219
	415	-28.0571	415	-36.7952
	415.625	-28.7937	415.625	-36.9417
	416.25	-28.9142	416.25	-36.2885
	416.875	-29.0366	416.875	-35.6474
	417.5	-29.2776	417.5	-35.4969
	418.125	-29.5769	418.125	-35.1774
	418.75	-29.7965	418.75	-35.0939
	419.375	-29.5536	419.375	-34.3003
	420	-29.6274	420	-33.2238
	420.625	-30.6788	420.625	-33.2299
	421.25	-31.1919	421.25	-32.656
	421.875	-31.052	421.875	-32.3121
	422.5	-30.6925	422.5	-31.8441
	423.125	-30.7352	423.125	-31.7281
	423.75	-31.569	423.75	-32.2287
	424.375	-31.8896	424.375	-31.958
	425	-31.6933	425	-31.5083
	425.625	-31.7905	425.625	-30.3586
	426.25	-31.8391	426.25	-30.0838
	426.875	-31.9421	426.875	-30.4521
	427.5	-31.9538	427.5	-30.267
	428.125	-31.876	428.125	-29.6606
	428.75	-32.2958	428.75	-29.2922
	429.375	-32.5076	429.375	-29.3451
	430	-32.3658	430	-29.2352
	430.625	-32.2336	430.625	-28.9544
	431.25	-32.5232	431.25	-28.5657
	431.875	-32.9644	431.875	-28.0387
	432.5	-32.8264	432.5	-28.1323
	433.125	-32.9469	433.125	-28.2096
	433.75	-33.2442	433.75	-28.23
	434.375	-33.2501	434.375	-27.4872
	435	-33.1937	435	-26.3293
	435.625	-33.3414	435.625	-26.1339
	436.25	-33.4658	436.25	-26.427
	436.875	-33.2948	436.875	-26.3191
	437.5	-33.3725	437.5	-26.2601
	438.125	-33.6621	438.125	-26.2886
	438.75	-33.699	438.75	-25.8124
	439.375	-33.5863	439.375	-25.9447
	440	-33.6504	440	-25.4136
	440.625	-34.0721	440.625	-24.6443
	441.25	-34.4239	441.25	-24.5365
	441.875	-34.5833
	442.5	-34.6727
	443.125	-34.8398
	443.75	-34.6921
	444.375	-34.7563
	445	-34.7485
	445.625	-34.7213
	446.25	-35.0536
	446.875	-35.1722
	447.5	-35.2926
	448.125	-35.6172
	448.75	-36.0545
	449.375	-36.0895
	450	-36.037
	450.625	-36.0409
	451.25	-35.9923
	451.875	-35.8698
	452.5	-36.1419
	453.125	-36.1847
	453.75	-36.002
	454.375	-36.1575
	455	-36.1925
	455.625	-36.3479
	456.25	-36.4218
	456.875	-36.3635
	457.5	-36.6453
	458.125	-36.8066
	458.75	-36.8882
	459.375	-36.76
	460	-36.7308
	460.625	-37.0632
	461.25	-37.0884
	461.875	-36.9213
	462.5	-36.4354
	463.125	-36.175
	463.75	-36.2566
	464.375	-36.4412
	465	-36.4082
	465.625	-36.3868
	466.25	-36.2158
	466.875	-36.2877
	467.5	-36.1517
	468.125	-36.4276
	468.75	-36.7658
	469.375	-36.3868
	470	-35.6405
	470.625	-35.8426
	471.25	-35.9107
	471.875	-35.52
	472.5	-35.2635
	473.125	-35.1255
	473.75	-34.8748
	474.375	-34.9098
	475	-34.9739
	475.625	-35.2363
	476.25	-35.2013
	476.875	-34.9622
	477.5	-34.9175
	478.125	-34.9098
	478.75	-34.6338
	479.375	-34.5736
	480	-34.5561
	480.625	-34.5561
	481.25	-34.8418
	481.875	-34.6396
	482.5	-34.319
	483.125	-34.008
	483.75	-33.7728
	484.375	-33.7923
	485	-34.043
	485.625	-34.0624
	486.25	-33.9691
	486.875	-33.7262
	487.5	-33.8117
	488.125	-33.4911
	488.75	-33.4386
	489.375	-33.3414
	490	-32.8167
	490.625	-32.9138
	491.25	-33.0363
	491.875	-33.0577
	492.5	-32.9352
	493.125	-32.8827
	493.75	-32.5387
	494.375	-31.8566
	495	-31.9713
	495.625	-32.4455
	496.25	-31.979
	496.875	-31.2949
	497.5	-30.8227
	498.125	-30.8674
	498.75	-30.8499
	499.375	-30.8149
	500	-30.6808
	500.625	-30.5117
	501.25	-30.123
	501.875	-29.3048
	502.5	-29.5419
	503.125	-29.6158
	503.75	-28.8345
	504.375	-28.3642
	505	-28.6363
	505.625	-28.9938
	506.25	-28.9161
	506.875	-29.1144
	507.5	-29.4992
	508.125	-29.538
	508.75	-10.4551
	509.375	10.4314
	510	33.2964
	510.625	33.4499
	511.25	33.5918
	511.875	33.6034
	512.5	34.3556
	513.125	34.8356
	513.75	35.0066
	514.375	35.166
	515	35.6499
	515.625	35.5255
	516.25	35.6305
	516.875	36.1533
	517.5	36.1183
	518.125	36.4176
	518.75	37.3621
	519.375	37.5331
	520	37.1133
	520.625	37.09
	521.25	37.3213
	521.875	37.5817
	522.5	37.6808
	523.125	38.227
	523.75	38.1881
	524.375	38.1065
	525	38.258
	525.625	38.5709
	526.25	38.8605
	526.875	38.9674
	527.5	39.1035
	528.125	39.7234
	528.75	39.6651
	529.375	39.4844
	530	39.7467
	530.625	39.8672
	531.25	39.7798
	531.875	39.9858
	532.5	40.1801
	533.125	40.0927
	533.75	40.4872
	534.375	40.5669
	535	40.6641
	535.625	41.0644
	536.25	40.6738
	536.875	40.151
	537.5	40.46
	538.125	40.5552
	538.75	40.1976
	539.375	40.0868
	540	40.2734
	540.625	41.0508
	541.25	41.7466
	541.875	41.7913
	542.5	41.8671
	543.125	41.9157
	543.75	41.2976
	544.375	41.1363
	545	41.2316
	545.625	41.3754
	546.25	41.2976
	546.875	41.6339
	547.5	42.2091
	548.125	41.7738
	548.75	41.6436
	549.375	41.7816
	550	41.9565
	550.625	42.1703
	551.25	42.283
	551.875	41.8904
	552.5	42.0323
	553.125	42.3452
	553.75	42.5181
	554.375	42.4248
	555	42.1897
	555.625	42.0459
	556.25	41.8146
	556.875	41.9992
	557.5	42.4734
	558.125	42.6231
	558.75	42.5104
	559.375	42.2558
	560	41.9817
	560.625	42.1897
	561.25	42.8582
	561.875	42.9923
	562.5	42.7999
	563.125	42.7319
	563.75	42.7688
	564.375	42.8505
	565	42.5881
	565.625	42.1139
	566.25	42.0692
	566.875	42.2635
	567.5	42.3374
	568.125	42.1178
	568.75	41.9992
	569.375	42.3296
	570	42.6464
	570.625	42.7572
	571.25	42.627
	571.875	42.0808
	572.5	42.0342
	573.125	42.1042
	573.75	42.1625
	574.375	42.0945

## Sheet: Figure 4
		Figure 4c	ε = 0% (Before)		ε = 0% (After)		ε = 80% (Before)		ε = 80% (After)				Figure 4e				Roubust Janus membrane		Traditional open
			X (μm)	Z (μm)	X (μm)	Z (μm)	X (μm)	Z (μm)	X (μm)	Z (μm)				Abrasion cycles	Abrasion depth (μm)	Er±	Penetration time (s)	Er±	Penetration time (s)	Er±
			0	-0.19386	0	0.41799	-0.375	-58.3944	0	-16.5548				0	0		3.83	0.55076	4.2333	0.567
			0.625	0.65181	0.625	0.64447	0.25	-58.2151	0.625	-15.9165				500	5.21833	0.50501	4.66667	0.35119
			1.25	0.31278	1.25	0.15397	0.875	-58.8525	1.25	-15.5996				1000	12.4367	0.28378	5.46667	0.25166
			1.875	0.34348	1.875	0.19757	1.5	-59.2385	1.875	-15.7151				1500	29.0667	1.02144	5.8	0.72111
			2.5	0.26288	2.5	0.27387	2.125	-59.1439	2.5	-16.1497				2000	42.3033	1.11805	6.46667	0.86217
			3.125	0.18612	3.125	0.39862	2.75	-58.9646	3.125	-16.4597
			3.75	0.11959	3.75	-0.37892	3.375	-59.0567	3.75	-15.5702
			4.375	0.50596	4.375	-0.20452	4	-59.1189	4.375	-13.721
			5	0.65053	5	0.114	4.625	-59.1688	5	-14.0786
			5.625	0.17204	5.625	-0.24448	5.25	-59.1439	5.625	-15.5906
			6.25	-0.31156	6.25	-0.13306	5.875	-59.0841	6.25	-16.3647
			6.875	0.14262	6.875	-0.15971	6.5	-58.9148	6.875	-16.1089
			7.5	0.46502	7.5	-0.25902	7.125	-58.7554	7.5	-16.1112
			8.125	0.66077	8.125	0.08494	7.75	-58.5064	8.125	-16.1904
			8.75	0.0134	8.75	0.39619	8.375	-58.3296	8.75	-15.7739
			9.375	-0.34867	9.375	0.27993	9	-58.2424	9.375	-15.4955
			10	-0.44078	10	0.1685	9.625	-58.2101	10	-15.654
			10.625	-0.72992	10.625	-0.32684	10.25	-57.9237	10.625	-15.2646
			11.25	-0.67363	11.25	-0.3777	10.875	-57.3386	11.25	-15.3824
			11.875	-0.61606	11.875	0.02681	11.5	-56.8704	11.875	-15.5046
			12.5	-0.45102	12.5	0.40588	12.125	-56.6737	12.5	-15.0655
			13.125	-0.68642	13.125	0.26539	12.75	-56.4621	13.125	-14.7803
			13.75	-0.79517	13.75	0.00501	13.375	-56.1284	13.75	-14.9138
			14.375	-0.77214	14.375	0.08494	14	-55.7599	14.375	-15.0609
			15	-0.70561	15	-0.26992	14.625	-55.4063	15	-14.7192
			15.625	-0.63909	15.625	-0.39587	15.25	-55.1573	15.625	-14.2325
			16.25	-0.74272	16.25	-0.67443	15.875	-55.0328	16.25	-13.884
			16.875	-0.91287	16.875	-0.55695	16.5	-54.612	16.875	-12.2837
			17.5	-0.74016	17.5	-0.07735	17.125	-53.9098	17.5	-11.7971
			18.125	-0.72097	18.125	-0.31352	17.75	-53.4068	18.125	-11.4485
			18.75	-1.03953	18.75	-0.76163	18.375	-53.3719	18.75	-11.6386
			19.375	-0.67875	19.375	-0.57027	19	-52.9287	19.375	-11.8944
			20	-1.04977	20	0.04376	19.625	-52.0323	20	-11.0931
			20.625	-1.68178	20.625	-0.58602	20.25	-51.9078	20.625	-10.3598
			21.25	-2.42511	21.25	-0.74709	20.875	-51.8804	21.25	-10.1968
			21.875	-3.14924	21.875	0.000160713	21.5	-51.4496	21.875	-10.061
			22.5	-2.65667	22.5	-0.34743	22.125	-51.1334	22.5	-9.19413
			23.125	-2.40975	23.125	-0.27476	22.75	-49.7987	23.125	-8.64865
			23.75	-3.3936	23.75	-0.62598	23.375	-46.1458	23.75	-7.88813
			24.375	-4.92758	24.375	-0.71318	24	-44.8983	24.375	-7.59162
			25	-6.78141	25	-0.4322	24.625	-44.5522	25	-7.3766
			25.625	-6.98995	25.625	-0.47096	25.25	-44.1986	25.625	-7.17742
			26.25	-8.00962	26.25	-0.46369	25.875	-44.6717	26.25	-8.07373
			26.875	-7.43006	26.875	-0.49276	26.5	-44.5397	26.875	-5.74919
			27.5	-7.67442	27.5	-0.79433	27.125	-43.977	27.5	5.47515
			28.125	-8.07614	28.125	-0.99537	27.75	-31.3101	28.125	6.01385
			28.75	-8.85529	28.75	-0.66837	28.375	-20.4386	28.75	5.49552
			29.375	-9.39391	29.375	-0.04586	29	-9.59196	29.375	6.5367
			30	-9.96579	30	-0.02285	29.625	1.43147	30	7.88118
			30.625	-8.87192	30.625	-0.57875	30.25	11.932	30.625	8.4742
			31.25	-8.18617	31.25	-0.57875	30.875	21.3643	31.25	8.67791
			31.875	-7.88168	31.875	-0.00105	31.5	21.312	31.875	7.72048
			32.5	-7.35841	32.5	-0.44795	32.125	21.4962	32.5	6.7472
			33.125	-6.64579	33.125	-1.71356	32.75	22.2233	33.125	8.60774
			33.75	-6.11997	33.75	-1.09952	33.375	23.1247	33.75	18.3586
			34.375	-5.50714	34.375	-0.96751	34	23.0675	34.375	21.3916
			35	-4.28405	35	-1.47497	34.625	22.694	35	32.4077
			35.625	-3.5177	35.625	-1.5767	35.25	23.2866	35.625	34.8296
			36.25	-3.62645	36.25	-2.41358	35.875	23.9689	36.25	35.5652
			36.875	-2.79869	36.875	-2.82414	36.5	24.559	36.875	36.4253
			37.5	-2.91767	37.5	-2.41963	37.125	24.8802	37.5	36.9595
			38.125	-2.9714	38.125	-3.29163	37.75	25.1516	38.125	37.0817
			38.75	-2.28565	38.75	-4.9569	38.375	25.3882	38.75	36.3619
			39.375	-2.1833	39.375	-7.64919	39	25.4654	39.375	35.9635
			40	-1.44382	40	-11.2341	39.625	25.2911	40	34.9111
			40.625	-0.77214	40.625	-11.985	40.25	25.3658	40.625	33.1275
			41.25	-0.79389	41.25	-13.3789	40.875	25.8364	41.25	32.7314
			41.875	-0.99731	41.875	-15.5311	41.5	26.1377	41.875	31.5521
			42.5	-1.27878	42.5	-15.1908	42.125	26.0505	42.5	30.4996
			43.125	-1.44382	43.125	-15.2077	42.75	26.0207	43.125	30.5177
			43.75	-0.96149	43.75	-14.9122	43.375	25.9509	43.75	30.8844
			44.375	-0.68514	44.375	-14.389	44	26.0605	44.375	30.9071
			45	-0.97812	45	-14.0596	44.625	25.8713	45	30.6241
			45.625	-0.6135	45.625	-14.4435	45.25	26.0281	45.625	30.2982
			46.25	-0.45358	46.25	-14.8432	45.875	26.3942	46.25	29.9089
			46.875	-0.74911	46.875	-11.3273	46.5	26.4241	46.875	28.8586
			47.5	-0.55593	47.5	0.55364	47.125	26.551	47.5	27.5368
			48.125	0.19123	48.125	1.36023	47.75	26.3817	48.125	28.0415
			48.75	0.01724	48.75	0.77406	48.375	26.3269	48.75	28.1774
			49.375	-0.03138	49.375	1.07078	49	26.3991	49.375	27.6386
			50	-0.04033	50	1.76596	49.625	26.2448	50	27.2901
			50.625	0.15669	50.625	2.03845	50.25	26.1526	50.625	27.5549
			51.25	0.65053	51.25	1.66422	50.875	26.5535	51.25	27.5572
			51.875	0.6838	51.875	1.22096	51.5	26.9245	51.875	27.5391
			52.5	0.64669	52.5	1.19795	52.125	26.8822	52.5	27.7473
			53.125	0.6032	53.125	1.32511	52.75	26.5112	53.125	26.894
			53.75	0.86931	53.75	1.09379	53.375	25.7941	53.75	26.3779
			54.375	0.61599	54.375	0.71835	54	25.7517	54.375	26.009
			55	0.61215	55	1.05625	54.625	25.926	55	26.1335
			55.625	0.51108	55.625	1.03081	55.25	26.5261	55.625	26.2466
			56.25	0.35244	56.25	0.4955	55.875	26.4415	56.25	26.6744
			56.875	0.54562	56.875	0.93756	56.5	26.1476	56.875	26.7401
			57.5	0.45351	57.5	0.87579	57.125	26.322	57.5	26.3304
			58.125	0.63774	58.125	0.7353	57.75	26.3991	58.125	26.0882
			58.75	1.35675	58.75	0.98721	58.375	26.2223	58.75	26.1516
			59.375	1.56017	59.375	1.31421	59	26.3145	59.375	26.2738
			60	1.10727	60	1.10227	59.625	26.2846	60	25.425
			60.625	0.89489	60.625	0.70139	60.25	26.1701	60.625	25.1421
			61.25	1.03563	61.25	0.94482	60.875	26.0431	61.25	26.095
			61.875	1.07785	61.875	1.03566	61.5	26.048	61.875	26.5567
			62.5	1.1303	62.5	0.81766	62.125	26.0555	62.5	26.2172
			63.125	0.9192	63.125	1.05261	62.75	26.2049	63.125	25.7894
			63.75	0.95503	63.75	1.10106	63.375	26.5386	63.75	25.219
			64.375	0.92304	64.375	0.70018	64	27.1088	64.375	25.3005
			65	1.13158	65	0.58513	64.625	27.0939	65	25.4816
			65.625	0.89362	65.625	0.49914	65.25	26.8424	65.625	25.88
			66.25	0.94863	66.25	0.79707	65.875	26.5735	66.25	25.9094
			66.875	1.26847	66.875	1.10348	66.5	26.4241	66.875	25.6333
			67.5	1.26464	67.5	0.82856	67.125	26.5485	67.5	25.7193
			68.125	1.16484	68.125	1.15919	67.75	26.6008	68.125	25.5721
			68.75	1.0062	68.75	1.27182	68.375	26.3718	68.75	25.4748
			69.375	1.36955	69.375	0.79707	69	26.2174	69.375	25.1738
			70	1.42456	70	0.93756	69.625	26.5461	70	25.4114
			70.625	1.54354	70.625	0.8661	70.25	26.8424	70.625	25.3798
			71.25	1.48469	71.25	0.40467	70.875	26.5137	71.25	25.3594
			71.875	1.41305	71.875	0.3756	71.5	26.317	71.875	25.3503
			72.5	1.06889	72.5	1.24033	72.125	26.0256	72.5	25.1625
			73.125	0.41768	73.125	1.77443	72.75	26.0082	73.125	25.1828
			73.75	0.87315	73.75	1.89433	73.375	26.5087	73.75	25.1444
			74.375	1.44631	74.375	1.80471	74	26.4465	74.375	24.8456
			75	1.32989	75	1.44743	74.625	26.439	75	24.8909
			75.625	1.54738	75.625	1.13012	75.25	26.3593	75.625	25.3413
			76.25	1.52179	76.25	1.34086	75.875	26.0929	76.25	25.2258
			76.875	1.25568	76.875	1.86769	76.5	25.9559	76.875	24.952
			77.5	1.40153	77.5	1.83862	77.125	25.9011	77.5	25.1738
			78.125	1.48725	78.125	1.63031	77.75	26.1551	78.125	25.5382
			78.75	1.84292	78.75	1.56128	78.375	25.9634	78.75	25.4861
			79.375	2.22673	79.375	1.86406	79	25.6994	79.375	25.3707
			80	2.19987	80	1.5419	79.625	25.443	80	25.1444
			80.625	2.18451	80.625	1.83499	80.25	25.5052	80.625	25.2643
			81.25	2.2472	81.25	1.44622	80.875	25.7741	81.25	25.1014
			81.875	2.14101	81.875	1.20521	81.5	26.3518	81.875	25.5744
			82.5	2.10391	82.5	1.30452	82.125	26.4166	82.5	25.803
			83.125	2.07321	83.125	1.33601	82.75	25.8414	83.125	25.9954
			83.75	2.09752	83.75	1.05867	83.375	25.4729	83.75	25.5903
			84.375	1.96958	84.375	1.1604	84	25.8787	84.375	24.8727
			85	1.47829	85	0.96057	84.625	26.0406	85	24.8886
			85.625	1.48085	85.625	0.91212	85.25	25.6198	85.625	25.1149
			86.25	1.68172	86.25	1.3021	85.875	25.4853	86.25	25.0289
			86.875	1.82501	86.875	0.97752	86.5	25.6223	86.875	25.1693
			87.5	1.81093	87.5	1.07805	87.125	25.809	87.5	25.5857
			88.125	1.72649	88.125	1.27788	87.75	25.4479	88.125	25.1942
			88.75	0.99341	88.75	1.10711	88.375	25.0844	88.75	25.0018
			89.375	1.34268	89.375	1.15071	89	25.2039	89.375	24.7052
			90	1.54866	90	0.91576	89.625	25.0296	90	25.0357
			90.625	1.74696	90.625	1.19068	90.25	24.9499	90.625	25.2394
			91.25	2.04634	91.25	1.59277	90.875	25.1666	91.25	25.2394
			91.875	2.62718	91.875	0.64205	91.5	25.179	91.875	25.3684
			92.5	2.37002	92.5	0.63599	92.125	24.7458	92.5	25.3503
			93.125	2.18579	93.125	0.87095	92.75	24.7358	93.125	25.3005
			93.75	2.08344	93.75	0.77164	93.375	25.2014	93.75	25.4907
			94.375	2.01052	94.375	1.05746	94	25.5724	94.375	25.8551
			95	1.58704	95	1.34207	94.625	25.3658	95	25.545
			95.625	1.46934	95.625	0.84067	95.25	24.9823	95.625	25.0538
			96.25	1.37338	96.25	1.03808	95.875	24.8254	96.25	25.4793
			96.875	1.47701	96.875	1.26698	96.5	25.0794	96.875	25.6468
			97.5	1.39257	97.5	1.00296	97.125	25.2089	97.5	25.8641
			98.125	1.85955	98.125	0.58513	97.75	25.189	98.125	25.5088
			98.75	2.08856	98.75	0.57423	98.375	24.9549	98.75	25.6378
			99.375	1.64333	99.375	0.45675	99	25.0545	99.375	25.8573
			100	1.61647	100	0.54274	99.625	25.194	100	26.0135
			100.625	1.21218	100.625	0.78011	100.25	24.9649	100.625	26.4096
			101.25	1.20451	101.25	0.93392	100.875	24.9848	101.25	26.7853
			101.875	1.20706	101.875	0.91818	101.5	24.6188	101.875	26.7107
			102.5	1.53587	102.5	0.67233	102.125	24.3075	102.5	26.9642
			103.125	1.70091	103.125	0.55243	102.75	24.3299	103.125	27.4734
			103.75	1.22626	103.75	0.70381	103.375	24.3523	103.75	27.5572
			104.375	1.05226	104.375	1.09985	104	24.315	104.375	27.0818
			105	0.93839	105	0.65053	104.625	23.7373	105	27.0637
			105.625	1.0996	105.625	0.74378	105.25	23.4883	105.625	27.3037
			106.25	1.34908	106.25	1.22096	105.875	23.4086	106.25	27.4395
			106.875	1.47573	106.875	1.40989	106.5	22.9156	106.875	27.3965
			107.5	1.64333	107.5	1.1604	107.125	22.943	107.5	27.0502
			108.125	1.65485	108.125	0.51246	107.75	23.1048	108.125	27.2222
			108.75	1.65485	108.75	0.47976	108.375	23.4086	108.75	27.6862
			109.375	1.36443	109.375	0.68565	109	23.4036	109.375	27.6047
			110	1.14565	110	0.69291	109.625	23.4733	110	27.1339
			110.625	1.44247	110.625	0.4083	110.25	23.3239	110.625	27.186
			111.25	1.47446	111.25	0.56817	110.875	23.2916	111.25	27.3399
			111.875	0.93967	111.875	0.54758	111.5	22.9803	111.875	27.4779
			112.5	0.64541	112.5	0.50883	112.125	22.6591	112.5	27.2403
			113.125	0.38698	113.125	0.62146	112.75	22.684	113.125	26.7107
			113.75	0.05818	113.75	0.74741	113.375	22.7189	113.75	26.7197
			114.375	-0.11198	114.375	0.3429	114	22.5769	114.375	27.7631
			115	-0.24887	115	0.20968	114.625	22.318	115	28.2656
			115.625	-0.42159	115.625	0.18667	115.25	22.1038	115.625	27.9239
			116.25	-0.79389	116.25	0.31868	115.875	21.7253	116.25	27.9669
			116.875	-1.02034	116.875	0.27993	116.5	21.7926	116.875	27.9804
			117.5	-1.49116	117.5	0.29204	117.125	21.6332	117.5	27.822
			118.125	-2.27286	118.125	0.35017	117.75	21.2448	118.125	28.114
			118.75	-2.71808	118.75	0.71229	118.375	20.8414	118.75	28.0778
			119.375	-2.66179	119.375	1.13255	119	20.1093	119.375	26.9438
			120	-2.00291	120	1.09621	119.625	20.0296	120	24.9904
			120.625	-1.81356	120.625	0.56211	120.25	19.8155	120.625	23.2974
			121.25	-1.93126	121.25	0.66143	120.875	19.6013	121.25	23.4604
			121.875	-1.93126	121.875	0.71108	121.5	19.4669	121.875	22.8764
			122.5	-2.07455	122.5	0.29688	122.125	-1.83796	122.5	21.7243
			123.125	-3.08527	123.125	0.2557	122.75	-23.1776	123.125	20.8982
			123.75	-4.78429	123.75	0.61419	123.375	-45.227	123.75	19.2662
			124.375	-6.58438	124.375	0.70018	124	-45.1423	124.375	17.2925
			125	-6.48843	125	0.57059	124.625	-45.0502	125	15.6357
			125.625	-6.31571	125.625	0.85399	125.25	-44.9207	125.625	15.0087
			126.25	-6.61509	126.25	0.28114	125.875	-44.8759	126.25	13.7502
			126.875	-7.20744	126.875	-0.80765	126.5	-44.9307	126.875	11.6702
			127.5	-8.89239	127.5	-2.75148	127.125	-46.1284	127.5	8.0034
			128.125	-9.36065	128.125	-4.12851	127.75	-49.1762	128.125	4.27554
			128.75	-8.98962	128.75	-4.69046	128.375	-50.4835	128.75	3.88849
			129.375	-9.11628	129.375	-4.04857	129	-50.359	129.375	2.14112
			130	-6.00354	130	-3.08816	129.625	-50.0104	130	-0.85792
			130.625	-3.15563	130.625	-2.48867	130.25	-50.5059	130.625	-1.22007
			131.25	-2.0157	131.25	-2.33001	130.875	-52.356	131.25	-1.70444
			131.875	-2.03361	131.875	-5.2839	131.5	-53.0233	131.875	-2.19561
			132.5	-1.58199	132.5	-6.76024	132.125	-53.4466	132.5	-2.82937
			133.125	-1.25191	133.125	-6.92132	132.75	-53.2922	133.125	-4.06973
			133.75	-1.12397	133.75	-6.94917	133.375	-53.5363	133.75	-3.99956
			134.375	-1.03825	134.375	-7.27617	134	-54.1239	134.375	-4.00862
			135	-1.09071	135	-8.45095	134.625	-54.1538	135	-4.9751
			135.625	-0.56744	135.625	-8.52119	135.25	-54.1588	135.625	-5.76051
			136.25	-0.62885	136.25	-5.23061	135.875	-54.3854	136.25	-6.21999
			136.875	-0.44846	136.875	-2.29731	136.5	-54.3555	136.875	-6.45991
			137.5	0.02108	137.5	-2.15924	137.125	-54.6568	137.5	-6.59119
			138.125	-0.04417	138.125	-1.33327	137.75	-55.0378	138.125	-7.57352
			138.75	0.00060549	138.75	-0.11247	138.375	-55.6777	138.75	-8.497
			139.375	0.3115	139.375	0.87942	139	-56.0263	139.375	-8.62148
			140	0.04155	140	1.21975	139.625	-56.0213	140	-8.75276
			140.625	0.11703	140.625	1.29241	140.25	-55.8844	140.625	-8.8433
			141.25	0.44583	141.25	0.88306	140.875	-55.7947	141.25	-8.15522
			141.875	0.79382	141.875	1.73689	141.5	-55.9118	141.875	-7.34717
			142.5	0.57633	142.5	2.82083	142.125	-56.1633	142.5	-7.47845
			143.125	0.71962	143.125	2.81841	142.75	-56.4969	143.125	-8.06921
			143.75	1.09576	143.75	3.45424	143.375	-56.4297	143.75	-9.11491
			144.375	1.06889	144.375	2.76996	144	-56.3177	144.375	-9.29146
			145	1.13286	145	1.4874	144.625	-56.2255	145	-9.03569
			145.625	1.63054	145.625	1.4002	145.25	-56.2156	145.625	-8.61243
			146.25	1.94783	146.25	0.94361	145.875	-56.9177	146.25	-8.70749
			146.875	2.15637	146.875	1.06109	146.5	-57.3311	146.875	-9.54723
			147.5	1.89537	147.5	1.4656	147.125	-57.5577	147.5	-9.37973
			148.125	1.69451	148.125	1.531	147.75	-57.7793	148.125	-9.23261
			148.75	1.58832	148.75	1.20521	148.375	-57.2091	148.75	-9.39105
			149.375	1.36571	149.375	1.07805	149	-57.1468	149.375	-9.42953
			150	1.76488	150	1.16161	149.625	-57.3983	150	-10.4707
			150.625	2.31885	150.625	1.62183	150.25	-57.493	150.625	-11.1135
			151.25	2.41864	151.25	1.46076	150.875	-57.5253	151.25	-11.573
			151.875	2.02971	151.875	1.25123	151.5	-57.1643	151.875	-11.788
			152.5	1.82884	152.5	1.52373	152.125	-56.8157	152.5	-11.9193
			153.125	1.61903	153.125	1.7708	152.75	-56.9875	153.125	-11.9148
			153.75	1.43224	153.75	1.8689	153.375	-57.1045	153.75	-11.917
			154.375	1.48597	154.375	1.14102	154	-57.0995	154.375	-11.6816
			155	1.80965	155	1.16404	154.625	-57.1194	155	-11.7065
			155.625	1.69067	155.625	1.09258	155.25	-56.8779	155.625	-11.8899
			156.25	1.71114	156.25	0.89759	155.875	-56.6438	156.25	-11.539
			156.875	2.14997	156.875	0.91939	156.5	-56.1633	156.875	-11.0185
			157.5	2.14997	157.5	1.14224	157.125	-55.73	157.5	-11.1135
			158.125	3.02507	158.125	1.55643	157.75	-56.0164	158.125	-11.2652
			158.75	3.57392	158.75	1.73568	158.375	-56.6289	158.75	-10.9664
			159.375	3.16068	159.375	1.39293	159	-56.6712	159.375	-11.1452
			160	2.24592	160	1.24397	159.625	-56.1433	160	-10.9596
			160.625	1.76871	160.625	1.12407	160.25	-55.9815	160.625	-10.9098
			161.25	1.42968	161.25	0.87458	160.875	-56.4023	161.25	-10.8713
			161.875	1.4284	161.875	1.09137	161.5	-55.989	161.875	-10.7876
			162.5	2.27791	162.5	1.47771	162.125	-55.3689	162.5	-10.2081
			163.125	2.50692	163.125	1.45349	162.75	-54.7813	163.125	-10.1561
			163.75	2.23569	163.75	1.49225	163.375	-54.6344	163.75	-10.2942
			164.375	2.22545	164.375	1.69087	164	-54.7116	164.375	-10.1199
			165	2.02459	165	1.63273	164.625	-54.8983	165	-9.93654
			165.625	2.91632	165.625	1.50193	165.25	-54.4476	165.625	-9.60155
			166.25	2.98669	166.25	1.60003	165.875	-53.9123	166.25	-9.63324
			166.875	2.56449	166.875	1.58429	166.5	-54.2335	166.875	-9.91617
			167.5	2.47877	167.5	1.38325	167.125	-54.0069	167.5	-10.0905
			168.125	2.62078	168.125	1.3784	167.75	-53.611	168.125	-8.70523
			168.75	2.40073	168.75	0.96541	168.375	-52.9162	168.75	-7.96056
			169.375	2.02075	169.375	0.72077	169	-52.7843	169.375	-8.34761
			170	2.36107	170	1.18705	169.625	-53.1155	170	-8.60111
			170.625	2.79606	170.625	1.26335	170.25	-53.352	170.625	-8.10995
			171.25	2.84595	171.25	1.13012	170.875	-52.8241	171.25	-7.72743
			171.875	2.61822	171.875	0.83582	171.5	-52.7569	171.875	-7.7048
			172.5	2.576	172.5	1.09379	172.125	-52.7843	172.5	-7.05745
			173.125	2.99053	173.125	0.78496	172.75	-51.35	173.125	-6.53234
			173.75	3.55729	173.75	1.03929	173.375	-50.6403	173.75	-5.57264
			174.375	3.75688	174.375	1.36266	174	-49.8908	174.375	-0.78549
			175	3.37818	175	1.6836	174.625	-49.7763	175	0.26927
			175.625	3.25408	175.625	1.58187	175.25	-49.5597	175.625	0.12441
			176.25	3.29502	176.25	1.46439	175.875	-49.6144	176.25	-0.29206
			176.875	2.92016	176.875	1.51405	176.5	-49.7265	176.875	-0.64969
			177.5	2.80374	177.5	1.47408	177.125	-49.7066	177.5	2.07775
			178.125	3.0916	178.125	1.18462	177.75	-49.5049	178.125	11.9486
			178.75	3.49204	178.75	0.4301	178.375	-36.7484	178.75	13.1052
			179.375	3.05833	179.375	0.71229	179	-24.7887	179.375	13.0757
			180	2.55809	180	1.5637	179.625	-10.0128	180	14.418
			180.625	2.44423	180.625	1.18462	180.25	6.95439	180.625	15.4682
			181.25	2.36619	181.25	0.66385	180.875	22.8583	181.25	18.5238
			181.875	2.73593	181.875	0.5064	181.5	22.8882	181.875	20.244
			182.5	3.00076	182.5	0.50398	182.125	22.933	182.5	20.4251
			183.125	2.97133	183.125	1.03929	182.75	22.9853	183.125	21.0589
			183.75	2.94319	183.75	1.42563	183.375	22.9903	183.75	22.0933
			184.375	3.06601	184.375	1.26456	184	22.9554	184.375	23.2386
			185	3.35643	185	1.44622	184.625	23.2318	185	22.8424
			185.625	3.35515	185.625	1.49709	185.25	23.5082	185.625	22.6501
			186.25	2.80374	186.25	1.13376	185.875	24.1158	186.25	23.1209
			186.875	2.61695	186.875	1.05261	186.5	24.3374	186.875	24.3884
			187.5	2.78327	187.5	0.71229	187.125	24.2527	187.5	25.5382
			188.125	3.10183	188.125	0.94604	187.75	24.6561	188.125	26.7808
			188.75	2.663	188.75	1.35055	188.375	25.0172	188.75	27.7903
			189.375	2.03227	189.375	1.20037	189	24.8304	189.375	27.822
			190	2.44167	190	1.02597	189.625	24.7159	190	27.2652
			190.625	2.73465	190.625	1.25123	190.25	24.6462	190.625	26.9121
			191.25	2.73209	191.25	1.00901	190.875	24.9474	191.25	26.5092
			191.875	2.83828	191.875	1.20885	191.5	24.8429	191.875	27.1022
			192.5	2.52995	192.5	0.83098	192.125	24.8479	192.5	27.3014
			193.125	2.2037	193.125	0.91576	192.75	24.7582	193.125	26.8578
			193.75	2.18963	193.75	1.37598	193.375	24.798	193.75	26.0067
			194.375	2.78199	194.375	1.29483	194	25.0072	194.375	25.9252
			195	2.85491	195	1.12407	194.625	25.2512	195	25.4431
			195.625	3.20546	195.625	1.30937	195.25	25.2413	195.625	25.0221
			196.25	3.48565	196.25	1.5637	195.875	25.0819	196.25	24.9814
			196.875	3.03402	196.875	1.80108	196.5	25.3185	196.875	25.3503
			197.5	2.52739	197.5	1.95973	197.125	25.3857	197.5	25.6921
			198.125	1.8749	198.125	1.90766	197.75	25.1666	198.125	25.3458
			198.75	1.97853	198.75	1.96942	198.375	25.0869	198.75	25.1738
			199.375	2.14741	199.375	1.94883	199	24.9549	199.375	24.8343
			200	2.27151	200	1.55765	199.625	25.067	200	24.2435
			200.625	2.9918	200.625	1.03202	200.25	25.3309	200.625	24.1711
			201.25	3.43831	201.25	0.84915	200.875	25.2911	201.25	24.5242
			201.875	2.75384	201.875	0.80918	201.5	25.5451	201.875	25.0674
			202.5	2.25616	202.5	0.8661	202.125	25.5152	202.5	24.9361
			203.125	2.23953	203.125	1.13981	202.75	25.4679	203.125	24.3408
			203.75	2.32269	203.75	0.65537	203.375	25.5376	203.75	24.0579
			204.375	2.15637	204.375	0.67233	204	25.4479	204.375	24.1077
			205	2.21522	205	0.77769	204.625	25.3259	205	23.827
			205.625	1.83652	205.625	0.51488	205.25	25.0968	205.625	23.7659
			206.25	1.68683	206.25	0.41557	205.875	25.1217	206.25	23.7523
			206.875	2.11671	206.875	0.46401	206.5	25.1267	206.875	24.1326
			207.5	2.08728	207.5	0.96178	207.125	25.2886	207.5	24.0058
			208.125	1.93375	208.125	1.71872	207.75	25.3807	208.125	23.9493
			208.75	1.85827	208.75	1.8798	208.375	25.301	208.75	23.9063
			209.375	1.49876	209.375	1.35418	209	25.3807	209.375	23.8791
			210	1.51412	210	0.78617	209.625	25.6247	210	23.87
			210.625	1.6638	210.625	0.74257	210.25	25.4853	210.625	23.7931
			211.25	1.52947	211.25	0.83825	210.875	25.3932	211.25	23.1073
			211.875	1.44247	211.875	1.20279	211.5	25.433	211.875	23.0099
			212.5	1.51668	212.5	0.87579	212.125	25.1815	212.5	22.9126
			213.125	1.74568	213.125	0.41678	212.75	24.9001	213.125	23.0258
			213.75	1.24033	213.75	0.58876	213.375	24.4943	213.75	22.9624
			214.375	0.36907	214.375	1.20279	214	24.4295	214.375	23.1367
			215	-0.18363	215	1.10469	214.625	24.2502	215	23.517
			215.625	-0.42543	215.625	0.69897	215.25	23.6701	215.625	23.5939
			216.25	-0.78622	216.25	0.32716	215.875	23.1148	216.25	23.4332
			216.875	-1.37217	216.875	0.24238	216.5	22.5744	216.875	23.2793
			217.5	-2.6925	217.5	0.43737	217.125	22.6367	217.5	22.8243
			218.125	-2.95093	218.125	0.10432	217.75	22.5993	218.125	22.4056
			218.75	-2.95221	218.75	0.41557	218.375	21.5983	218.75	22.7315
			219.375	-3.14796	219.375	1.16282	219	21.8125	219.375	23.3743
			220	-3.20809	220	1.3348	219.625	22.7637	220	24.0715
			220.625	-3.38209	220.625	0.59966	220.25	22.7338	220.625	23.7003
			221.25	-4.99027	221.25	0.07525	220.875	22.435	221.25	23.3449
			221.875	-5.96132	221.875	-0.27961	221.5	22.2557	221.875	23.2001
			222.5	-6.03169	222.5	-0.30262	222.125	22.5396	222.5	23.2929
			223.125	-4.68578	223.125	-0.20452	222.75	23.0973	223.125	23.0122
			223.75	-2.53257	223.75	-0.32442	223.375	23.5406	223.75	23.3585
			224.375	-2.08223	224.375	-1.07046	224	23.9813	224.375	23.5826
			225	-2.44558	225	-1.4459	224.625	24.1282	225	23.3291
			225.625	-2.12189	225.625	-2.17136	225.25	24.3623	225.625	23.6709
			226.25	-1.7739	226.25	-3.09664	225.875	24.7482	226.25	24.2005
			226.875	-1.7803	226.875	-3.65133	226.5	24.8827	226.875	24.2729
			227.5	-1.9044	227.5	-4.4882	227.125	24.808	227.5	24.1575
			228.125	-1.89928	228.125	-5.71021	227.75	24.8528	228.125	24.0556
			228.75	-1.02674	228.75	-7.05575	228.375	25.1143	228.75	24.3612
			229.375	-0.79773	229.375	-8.12395	229	24.9898	229.375	24.5287
			230	-0.51243	230	-7.96408	229.625	24.8553	230	23.9832
			230.625	0.0198	230.625	-5.82284	230.25	24.818	230.625	24.2458
			231.25	0.58656	231.25	-4.31865	230.875	24.7109	231.25	24.4314
			231.875	0.42152	231.875	-4.15999	231.5	25.0072	231.875	24.2163
			232.5	0.6838	232.5	-3.19959	232.125	25.1292	232.5	24.0624
			233.125	1.00876	233.125	-1.45801	232.75	24.945	233.125	24.3997
			233.75	1.06377	233.75	-0.35227	233.375	25.1965	233.75	24.368
			234.375	1.27615	234.375	-0.01316	234	25.3533	234.375	24.3838
			235	1.52947	235	1.71751	234.625	25.2488	235	24.4087
			235.625	1.3913	235.625	2.90197	235.25	25.1292	235.625	24.2797
			236.25	1.43735	236.25	3.03156	235.875	25.072	236.25	24.1892
			236.875	1.69963	236.875	3.03641	236.5	24.6586	236.875	23.9628
			237.5	1.77383	237.5	3.0134	237.125	24.7333	237.5	23.6256
			238.125	1.4719	238.125	2.3049	237.75	24.8205	238.125	23.6165
			238.75	1.50388	238.75	1.5201	238.375	24.813	238.75	24.5287
			239.375	1.72138	239.375	1.29362	239	24.7956	239.375	25.0063
			240	2.18195	240	1.31542	239.625	24.93	240	24.7007
			240.625	2.31245	240.625	1.23912	240.25	25.1442	240.625	24.1303
			241.25	2.29198	241.25	1.88707	240.875	25.3309	241.25	24.3273
			241.875	2.15637	241.875	2.46355	241.5	25.5376	241.875	24.7867
			242.5	1.95295	242.5	2.30127	242.125	25.6048	242.5	24.6283
			243.125	1.69067	243.125	1.53585	242.75	25.4928	243.125	24.8252
			243.75	2.13334	243.75	1.25123	243.375	25.301	243.75	24.9067
			244.375	2.33804	244.375	1.63273	244	25.2662	244.375	24.4993
			245	2.07065	245	1.58792	244.625	25.2687	245	24.574
			245.625	2.03355	245.625	1.3566	245.25	25.1965	245.625	24.5921
			246.25	1.82884	246.25	1.37961	245.875	24.7233	246.25	24.8411
			246.875	2.18579	246.875	1.64606	246.5	24.5441	246.875	25.1715
			247.5	2.49029	247.5	1.41716	247.125	24.8454	247.5	25.09
			248.125	2.51971	248.125	1.56249	247.75	24.9748	248.125	25.0108
			248.75	2.16404	248.75	1.90402	248.375	24.8603	248.75	25.5472
			249.375	1.97853	249.375	2.03724	249	24.6462	249.375	26.0022
			250	1.81605	250	1.95004	249.625	24.3698	250	25.8189
			250.625	1.57553	250.625	1.68844	250.25	24.6138	250.625	25.3413
			251.25	2.01819	251.25	1.70298	250.875	24.4669	251.25	25.2847
			251.875	2.21394	251.875	1.84589	251.5	24.2229	251.875	25.6966
			252.5	2.35595	252.5	2.06389	252.125	24.178	252.5	25.511
			253.125	2.22929	253.125	1.48982	252.75	24.0137	253.125	25.6672
			253.75	1.74696	253.75	1.4983	253.375	23.9489	253.75	26.1561
			254.375	1.96318	254.375	1.09742	254	24.0386	254.375	26.5002
			255	2.3035	255	1.46681	254.625	24.4768	255	26.6518
			255.625	2.34572	255.625	1.94883	255.25	25.1467	255.625	25.8573
			256.25	2.63614	256.25	1.83378	255.875	25.0396	256.25	26.2082
			256.875	2.78838	256.875	1.52131	256.5	24.5988	256.875	26.6382
			257.5	3.0353	257.5	1.44865	257.125	24.1033	257.5	26.7944
			258.125	2.76791	258.125	1.70661	257.75	24.2204	258.125	26.482
			258.75	2.576	258.75	1.7381	258.375	24.1606	258.75	25.966
			259.375	2.73721	259.375	2.02755	259	23.7821	259.375	26.3281
			260	3.00588	260	2.32912	259.625	23.7995	260	27.0592
			260.625	3.23361	260.625	2.46598	260.25	23.7871	260.625	27.5549
			261.25	3.44215	261.25	1.4765	260.875	23.5854	261.25	27.3263
			261.875	3.51635	261.875	0.88911	261.5	23.309	261.875	26.8691
			262.5	3.40888	262.5	1.62183	262.125	23.2094	262.5	27.0207
			263.125	2.86259	263.125	2.17773	262.75	23.2667	263.125	27.0049
			263.75	1.9683	263.75	2.23344	263.375	22.7961	263.75	26.8329
			264.375	1.84931	264.375	2.36182	264	22.4425	264.375	26.6156
			265	2.51715	265	1.95489	264.625	22.3155	265	26.4662
			265.625	3.13637	265.625	2.03119	265.25	22.0515	265.625	26.2127
			266.25	3.10951	266.25	1.94157	265.875	22.1387	266.25	26.2466
			266.875	3.05322	266.875	1.44865	266.5	21.9544	266.875	26.7242
			267.5	3.15045	267.5	1.06109	267.125	21.5934	267.5	27.4689
			268.125	2.99436	268.125	1.05261	267.75	21.0605	268.125	26.6224
			268.75	3.20418	268.75	1.06957	268.375	20.9933	268.75	25.8075
			269.375	3.18627	269.375	1.24033	269	20.7044	269.375	25.6785
			270	2.87922	270	1.50557	269.625	20.1018	270	25.5653
			270.625	3.19139	270.625	1.75869	270.25	19.1606	270.625	25.1421
			271.25	3.47925	271.25	1.25971	270.875	19.2926	271.25	24.7709
			271.875	3.61231	271.875	1.44017	271.5	19.4395	271.875	23.8361
			272.5	3.54962	272.5	2.03724	272.125	19.6088	272.5	23.2748
			273.125	3.40121	273.125	2.48051	272.75	9.54403	273.125	23.2159
			273.75	3.27711	273.75	2.52169	273.375	-0.77969	273.75	22.3038
			274.375	3.04298	274.375	1.58066	274	-10.0701	274.375	18.9493
			275	2.85363	275	1.30816	274.625	-21.6039	275	17.7859
			275.625	3.4639	275.625	1.48135	275.25	-29.831	275.625	13.8996
			276.25	3.47413	276.25	1.76232	275.875	-36.6438	276.25	11.1337
			276.875	3.60335	276.875	1.99607	276.5	-42.1817	276.875	8.67338
			277.5	4.09719	277.5	1.77807	277.125	-46.9152	277.5	4.35928
			278.125	3.89633	278.125	1.26456	277.75	-46.7932	278.125	1.57753
			278.75	3.82085	278.75	1.17736	278.375	-47.346	278.75	1.22443
			279.375	3.54194	279.375	1.28515	279	-47.8191	279.375	1.09995
			280	3.51507	280	1.74537	279.625	-48.1528	280	1.00941
			280.625	3.59439	280.625	1.97911	280.25	-48.6334	280.625	0.20589
			281.25	3.36538	281.25	1.63152	280.875	-49.0641	281.25	-4.85061
			281.875	3.48948	281.875	1.3457	281.5	-49.6369	281.875	-6.27883
			282.5	3.76455	282.5	1.86406	282.125	-49.4775	282.5	-6.07965
			283.125	3.94622	283.125	2.00454	282.75	-49.6568	283.125	-5.73335
			283.75	3.85283	283.75	1.52616	283.375	-51.2803	283.75	-5.30782
			284.375	3.76967	284.375	0.94361	284	-52.6349	284.375	-4.70801
			285	3.53426	285	1.11317	284.625	-53.6533	285	-4.57221
			285.625	3.5381	285.625	1.60246	285.25	-53.9073	285.625	-5.50021
			286.25	3.49332	286.25	1.69934	285.875	-53.9695	286.25	-7.09141
			286.875	3.5445	286.875	1.70903	286.5	-54.5099	286.875	-8.88631
			287.5	3.48565	287.5	1.42321	287.125	-55.3341	287.5	-9.48611
			288.125	3.27199	288.125	0.76558	287.75	-56.1234	288.125	-10.1402
			288.75	3.04042	288.75	0.61298	288.375	-56.4969	288.75	-10.8872
			289.375	3.6187	289.375	0.68444	289	-56.9177	289.375	-11.6975
			290	4.21106	290	0.74984	289.625	-57.0223	290	-12.1207
			290.625	4.06777	290.625	1.04535	290.25	-57.1095	290.625	-12.2611
			291.25	3.47157	291.25	1.51768	290.875	-56.8779	291.25	-12.2384
			291.875	3.37306	291.875	1.53463	291.5	-57.0771	291.875	-12.4671
			292.5	3.52659	292.5	1.34207	292.125	-57.6996	292.5	-12.7817
			293.125	3.3833	293.125	1.36871	292.75	-57.5253	293.125	-12.9559
			293.75	3.31805	293.75	1.46681	293.375	-57.5926	293.75	-13.5082
			294.375	3.51379	294.375	1.58308	294	-58.1752	294.375	-13.5263
			295	3.85027	295	1.40262	294.625	-58.6185	295	-13.0918
			295.625	3.4575	295.625	1.44138	295.25	-58.611	295.625	-13.4924
			296.25	3.07241	296.25	1.43411	295.875	-58.5836	296.25	-13.9564
			296.875	2.99564	296.875	1.39657	296.5	-59.0467	296.875	-14.0763
			297.5	2.97006	297.5	1.28878	297.125	-59.4402	297.5	-13.9428
			298.125	3.0353	298.125	1.26698	297.75	-60.4163	298.125	-13.8025
			298.75	3.16324	298.75	1.16646	298.375	-60.4163	298.75	-14.0356
			299.375	3.09032	299.375	1.10954	299	-59.9705	299.375	-14.1601
			300	2.96494	300	1.54311	299.625	-60.4188	300	-14.2982
			300.625	3.24768			300.25	-60.9317	300.625	-14.3366

## Sheet: Figure 5
				Figure 5b
					Durability test	Penetration time (s)	Er±
					Original	3.766	0.32146
					Sandpaper abrasion	4.33333	0.50332
					Finger rubbing	4.667	1.0785
					Sand impact	6.33333	0.68069
					Tape peeling	11.3	0.96437

## Sheet: Figure 6
		Figure 6d								Figure 6e
				Original		After tests						-20°C		20°C		60°C
			Time (min)	WCW (g)	Er±	WCW (g)	Er±				Time (min)	WCW (g)	Er±	WCW (g)	Er±	WCW (g)	Er±
			10	1.35233	0.22546	1.229	0.15435				10	1.39633	0.0821	1.341	0.13118	1.202	0.0537
			20	3.06	0.5173	2.426	0.28654				20	3.10633	0.20359	3.059	0.23132	2.93067	0.07975
			30	4.66667	0.35119	4.26667	0.15275				30	4.57667	0.27751	4.543	0.31168	4.34233	0.11387
										Figure 6f
												0.3		0.5		0.7		0.9
											Time (min)	WCW (g)	Er±	WCW (g)	Er±	WCW (g)	Er±	WCW (g)	Er±
											10	1.38067	0.17784	1.341	0.13118	1.30033	0.20076	1.48967	0.08552
											20	3.12567	0.31699	3.059	0.23132	3.12267	0.24239	3.37867	0.01604
											30	4.55633	0.42346	4.543	0.31168	4.70733	0.29754	4.89267	0.05279
										Figure 6g
												HCl solution		NaOH solution		NaCl solution
											Time (min)	WCW (g)	Er±	WCW (g)	Er±	WCW (g)	Er±
											10	1.41867	0.11666	1.32867	0.14728	1.41667	0.12933
											20	3.35433	0.10471	3.123	0.29395	3.308	0.21208
											30	4.661	0.11988	4.483	0.36121	4.86267	0.23313

## Sheet: Figure S1
		Figure S1b
				Silicone	Silicone + PEG	PEG solution
			Wavenumbers (cm-1)	Transmittance (a.u.)
			4000.12	83.2525	81.5974	--
			3999.64	83.2604	81.5879	107.174
			3999.16	83.2662	81.5835	107.178
			3998.68	83.2698	81.5849	107.182
			3998.2	83.2716	81.5924	107.185
			3997.71	83.2724	81.6051	107.189
			3997.23	83.2731	81.6218	107.195
			3996.75	83.2741	81.6408	107.203
			3996.27	83.2757	81.6606	107.213
			3995.78	83.2776	81.6797	107.224
			3995.3	83.2795	81.6966	107.235
			3994.82	83.281	81.7105	107.247
			3994.34	83.2822	81.7204	107.259
			3993.86	83.2836	81.7262	107.271
			3993.37	83.2859	81.7278	107.282
			3992.89	83.2898	81.7258	107.292
			3992.41	83.2955	81.7211	107.302
			3991.93	83.303	81.7151	107.312
			3991.45	83.3114	81.7087	107.32
			3990.96	83.3192	81.7032	107.326
			3990.48	83.3252	81.6991	107.332
			3990	83.328	81.6968	107.337
			3989.52	83.327	81.6962	107.34
			3989.03	83.3223	81.6971	107.343
			3988.55	83.3147	81.699	107.345
			3988.07	83.3055	81.7015	107.346
			3987.59	83.2964	81.7036	107.348
			3987.11	83.2886	81.7045	107.349
			3986.62	83.283	81.7029	107.351
			3986.14	83.28	81.6979	107.353
			3985.66	83.2795	81.6888	107.356
			3985.18	83.2807	81.6761	107.359
			3984.7	83.283	81.6609	107.363
			3984.21	83.2859	81.6456	107.368
			3983.73	83.2888	81.6328	107.373
			3983.25	83.2917	81.6253	107.379
			3982.77	83.2946	81.6255	107.386
			3982.28	83.2973	81.6341	107.394
			3981.8	83.2998	81.6508	107.401
			3981.32	83.3012	81.6739	107.409
			3980.84	83.301	81.7004	107.418
			3980.36	83.2984	81.7266	107.426
			3979.87	83.2929	81.7491	107.435
			3979.39	83.2848	81.765	107.444
			3978.91	83.2747	81.7729	107.453
			3978.43	83.2638	81.7725	107.463
			3977.95	83.2534	81.7651	107.472
			3977.46	83.2446	81.7534	107.482
			3976.98	83.2384	81.7405	107.493
			3976.5	83.2353	81.7294	107.504
			3976.02	83.2356	81.722	107.515
			3975.53	83.2392	81.7185	107.526
			3975.05	83.2463	81.718	107.538
			3974.57	83.2566	81.7181	107.549
			3974.09	83.2698	81.7166	107.56
			3973.61	83.2852	81.7118	107.57
			3973.12	83.3015	81.7037	107.58
			3972.64	83.3171	81.6934	107.589
			3972.16	83.3306	81.683	107.596
			3971.68	83.3405	81.675	107.602
			3971.2	83.3464	81.6708	107.607
			3970.71	83.3484	81.6708	107.61
			3970.23	83.3475	81.6741	107.612
			3969.75	83.345	81.6793	107.612
			3969.27	83.3422	81.6851	107.611
			3968.78	83.3399	81.6907	107.609
			3968.3	83.3385	81.6964	107.607
			3967.82	83.3377	81.703	107.604
			3967.34	83.3374	81.7115	107.601
			3966.86	83.3371	81.7221	107.598
			3966.38	83.3372	81.7341	107.597
			3965.89	83.3378	81.746	107.596
			3965.41	83.3394	81.756	107.597
			3964.93	83.3422	81.7625	107.6
			3964.45	83.3461	81.7647	107.604
			3963.96	83.3507	81.7632	107.61
			3963.48	83.3551	81.7595	107.618
			3963	83.3585	81.7555	107.626
			3962.52	83.3603	81.7532	107.636
			3962.04	83.3601	81.7537	107.647
			3961.55	83.3582	81.7574	107.658
			3961.07	83.3551	81.7635	107.67
			3960.59	83.3514	81.7707	107.68
			3960.11	83.3477	81.7776	107.691
			3959.62	83.3446	81.7828	107.7
			3959.14	83.3424	81.7855	107.708
			3958.66	83.3413	81.7857	107.715
			3958.18	83.3416	81.7836	107.72
			3957.7	83.3431	81.7802	107.725
			3957.22	83.3459	81.7763	107.728
			3956.73	83.3494	81.773	107.731
			3956.25	83.3534	81.7711	107.733
			3955.77	83.3572	81.7713	107.736
			3955.29	83.3606	81.7738	107.74
			3954.8	83.3636	81.7786	107.745
			3954.32	83.3663	81.7859	107.752
			3953.84	83.3693	81.7954	107.761
			3953.36	83.3727	81.8067	107.772
			3952.88	83.3768	81.8193	107.785
			3952.39	83.3811	81.8323	107.801
			3951.91	83.385	81.8446	107.82
			3951.43	83.3872	81.8549	107.841
			3950.95	83.3871	81.8622	107.864
			3950.47	83.3841	81.8657	107.888
			3949.98	83.3784	81.8658	107.913
			3949.5	83.3708	81.8632	107.939
			3949.02	83.3627	81.8593	107.964
			3948.54	83.3554	81.856	107.989
			3948.05	83.3498	81.8544	108.012
			3947.57	83.3462	81.8553	108.034
			3947.09	83.3441	81.8582	108.054
			3946.61	83.3422	81.8625	108.072
			3946.13	83.3394	81.8668	108.087
			3945.64	83.335	81.8705	108.1
			3945.16	83.3286	81.8729	108.111
			3944.68	83.3209	81.8742	108.119
			3944.2	83.313	81.8752	108.125
			3943.72	83.3067	81.8762	108.128
			3943.23	83.3038	81.8779	108.128
			3942.75	83.3055	81.8802	108.125
			3942.27	83.3121	81.8825	108.12
			3941.79	83.3226	81.8839	108.112
			3941.3	83.3354	81.8838	108.102
			3940.82	83.3486	81.8818	108.09
			3940.34	83.3606	81.8781	108.076
			3939.86	83.3706	81.8733	108.06
			3939.38	83.3786	81.8682	108.045
			3938.89	83.3851	81.8634	108.029
			3938.41	83.391	81.8592	108.013
			3937.93	83.3969	81.8555	107.999
			3937.45	83.4035	81.8519	107.988
			3936.97	83.4108	81.8478	107.979
			3936.48	83.4187	81.8432	107.974
			3936	83.4265	81.8382	107.973
			3935.52	83.4336	81.834	107.978
			3935.04	83.4395	81.8319	107.988
			3934.55	83.4439	81.8332	108.003
			3934.07	83.4467	81.8389	108.023
			3933.59	83.4482	81.8485	108.047
			3933.11	83.4485	81.8604	108.075
			3932.63	83.4481	81.872	108.106
			3932.14	83.4471	81.8801	108.138
			3931.66	83.4457	81.8829	108.17
			3931.18	83.4441	81.88	108.202
			3930.7	83.4423	81.8731	108.232
			3930.22	83.4403	81.8655	108.259
			3929.73	83.4385	81.8607	108.283
			3929.25	83.4374	81.8612	108.303
			3928.77	83.4377	81.8685	108.319
			3928.29	83.4406	81.8821	108.331
			3927.8	83.4468	81.9002	108.34
			3927.32	83.4567	81.9205	108.345
			3926.84	83.4704	81.9407	108.347
			3926.36	83.487	81.9586	108.346
			3925.88	83.5046	81.9725	108.344
			3925.39	83.5205	81.9813	108.341
			3924.91	83.5319	81.9841	108.336
			3924.43	83.5363	81.981	108.332
			3923.95	83.533	81.9728	108.328
			3923.47	83.5235	81.9614	108.325
			3922.98	83.5107	81.9493	108.322
			3922.5	83.4978	81.939	108.321
			3922.02	83.4876	81.9325	108.32
			3921.54	83.4814	81.9306	108.32
			3921.06	83.4794	81.9331	108.321
			3920.57	83.4811	81.9383	108.321
			3920.09	83.4851	81.944	108.322
			3919.61	83.4895	81.948	108.322
			3919.13	83.4928	81.9487	108.321
			3918.64	83.4931	81.9455	108.319
			3918.16	83.4895	81.939	108.316
			3917.68	83.4816	81.9303	108.312
			3917.2	83.4699	81.9205	108.306
			3916.72	83.4557	81.9099	108.298
			3916.24	83.4416	81.8984	108.288
			3915.75	83.4301	81.8861	108.276
			3915.27	83.4236	81.8734	108.261
			3914.79	83.4229	81.8616	108.244
			3914.31	83.4274	81.8525	108.224
			3913.82	83.4353	81.8485	108.201
			3913.34	83.4439	81.8508	108.177
			3912.86	83.4505	81.8602	108.152
			3912.38	83.4531	81.8755	108.127
			3911.9	83.4508	81.8947	108.102
			3911.41	83.4442	81.9149	108.079
			3910.93	83.4351	81.9331	108.058
			3910.45	83.4258	81.9474	108.041
			3909.97	83.4184	81.9569	108.03
			3909.49	83.4142	81.962	108.024
			3909	83.413	81.9637	108.025
			3908.52	83.4142	81.9633	108.034
			3908.04	83.4166	81.9619	108.052
			3907.56	83.4193	81.9603	108.078
			3907.07	83.4224	81.9592	108.113
			3906.59	83.4269	81.9591	108.156
			3906.11	83.4344	81.9609	108.207
			3905.63	83.4465	81.9657	108.265
			3905.15	83.464	81.9739	108.327
			3904.66	83.4864	81.9856	108.393
			3904.18	83.5108	81.9994	108.46
			3903.7	83.5332	82.0129	108.527
			3903.22	83.5496	82.0234	108.591
			3902.74	83.5576	82.0288	108.651
			3902.25	83.5565	82.0288	108.706
			3901.77	83.5467	82.0246	108.752
			3901.29	83.5295	82.0187	108.791
			3900.81	83.506	82.0143	108.819
			3900.32	83.4778	82.0139	108.838
			3899.84	83.4476	82.0188	108.847
			3899.36	83.4192	82.0287	108.846
			3898.88	83.3969	82.0414	108.836
			3898.4	83.3843	82.0537	108.818
			3897.91	83.3828	82.0623	108.794
			3897.43	83.3916	82.065	108.765
			3896.95	83.4078	82.0613	108.733
			3896.47	83.4277	82.052	108.699
			3895.99	83.4476	82.0391	108.665
			3895.5	83.465	82.0252	108.633
			3895.02	83.4782	82.013	108.602
			3894.54	83.4869	82.0046	108.575
			3894.06	83.492	82.002	108.551
			3893.57	83.4946	82.0061	108.531
			3893.09	83.4966	82.0171	108.514
			3892.61	83.4992	82.0343	108.501
			3892.13	83.5025	82.0558	108.49
			3891.65	83.5059	82.0789	108.482
			3891.16	83.5075	82.1	108.475
			3890.68	83.5057	82.1158	108.469
			3890.2	83.5001	82.1241	108.463
			3889.72	83.4916	82.1247	108.458
			3889.24	83.4818	82.1191	108.453
			3888.75	83.4723	82.1091	108.448
			3888.27	83.4643	82.0966	108.446
			3887.79	83.4585	82.0824	108.445
			3887.31	83.4559	82.0664	108.447
			3886.82	83.4571	82.048	108.453
			3886.34	83.4621	82.0257	108.463
			3885.86	83.4695	81.9985	108.477
			3885.38	83.477	81.9669	108.496
			3884.9	83.4822	81.9338	108.519
			3884.41	83.4852	81.9036	108.545
			3883.93	83.4877	81.8808	108.575
			3883.45	83.4925	81.8684	108.608
			3882.97	83.5014	81.8672	108.641
			3882.49	83.5155	81.8762	108.673
			3882	83.5345	81.8934	108.703
			3881.52	83.5563	81.916	108.73
			3881.04	83.5773	81.9414	108.752
			3880.56	83.5925	81.9668	108.768
			3880.08	83.5977	81.9907	108.776
			3879.59	83.5918	82.0124	108.778
			3879.11	83.5777	82.0321	108.773
			3878.63	83.5599	82.05	108.762
			3878.15	83.5428	82.0656	108.747
			3877.66	83.5285	82.078	108.729
			3877.18	83.5175	82.086	108.712
			3876.7	83.5095	82.0887	108.695
			3876.22	83.5038	82.0863	108.682
			3875.74	83.5003	82.0801	108.673
			3875.26	83.4986	82.0722	108.669
			3874.77	83.4986	82.0652	108.67
			3874.29	83.4992	82.0607	108.678
			3873.81	83.4985	82.0593	108.69
			3873.33	83.4952	82.0605	108.709
			3872.84	83.4885	82.0632	108.732
			3872.36	83.4794	82.0671	108.759
			3871.88	83.4697	82.0724	108.788
			3871.4	83.4619	82.0797	108.819
			3870.92	83.4588	82.0896	108.85
			3870.43	83.4622	82.101	108.879
			3869.95	83.4711	82.1112	108.905
			3869.47	83.4814	82.1162	108.926
			3868.99	83.4876	82.1134	108.943
			3868.51	83.487	82.1037	108.955
			3868.02	83.4801	82.0908	108.963
			3867.54	83.4692	82.0792	108.967
			3867.06	83.4568	82.0722	108.97
			3866.58	83.4447	82.0713	108.971
			3866.09	83.4347	82.0766	108.973
			3865.61	83.4279	82.087	108.975
			3865.13	83.4249	82.1004	108.978
			3864.65	83.4257	82.1146	108.982
			3864.17	83.4295	82.1281	108.987
			3863.68	83.4361	82.1402	108.991
			3863.2	83.4457	82.1515	108.995
			3862.72	83.459	82.1619	108.997
			3862.24	83.4759	82.1705	108.998
			3861.76	83.4956	82.1755	108.996
			3861.27	83.5161	82.1747	108.991
			3860.79	83.5351	82.167	108.982
			3860.31	83.5506	82.1534	108.969
			3859.83	83.5616	82.1363	108.949
			3859.34	83.5681	82.1197	108.923
			3858.86	83.5707	82.1072	108.891
			3858.38	83.5701	82.1014	108.852
			3857.9	83.5671	82.1035	108.807
			3857.42	83.5618	82.1129	108.757
			3856.93	83.5543	82.1277	108.706
			3856.45	83.5451	82.1453	108.655
			3855.97	83.5353	82.1635	108.607
			3855.49	83.5274	82.1806	108.563
			3855.01	83.5251	82.1953	108.526
			3854.52	83.5324	82.2055	108.497
			3854.04	83.5513	82.2083	108.476
			3853.56	83.5777	82.1992	108.463
			3853.08	83.5996	82.176	108.459
			3852.59	83.6054	82.1418	108.463
			3852.11	83.5939	82.1055	108.474
			3851.63	83.5737	82.0758	108.491
			3851.15	83.5537	82.0575	108.513
			3850.67	83.5388	82.0506	108.538
			3850.18	83.5298	82.0522	108.565
			3849.7	83.5256	82.0589	108.592
			3849.22	83.5247	82.068	108.618
			3848.74	83.5254	82.0778	108.641
			3848.26	83.5264	82.0879	108.66
			3847.77	83.5272	82.0985	108.674
			3847.29	83.5274	82.1102	108.683
			3846.81	83.5271	82.1237	108.689
			3846.33	83.5265	82.1388	108.692
			3845.85	83.5258	82.1548	108.694
			3845.36	83.525	82.17	108.697
			3844.88	83.5239	82.1827	108.703
			3844.4	83.5223	82.1908	108.713
			3843.92	83.5201	82.1929	108.729
			3843.43	83.5173	82.1887	108.749
			3842.95	83.5145	82.1788	108.776
			3842.47	83.5121	82.1649	108.809
			3841.99	83.5106	82.1491	108.846
			3841.51	83.5101	82.1336	108.888
			3841.02	83.5102	82.1199	108.931
			3840.54	83.5105	82.1089	108.976
			3840.06	83.5108	82.1005	109.02
			3839.58	83.5115	82.0936	109.062
			3839.1	83.5133	82.0869	109.099
			3838.61	83.5176	82.079	109.131
			3838.13	83.5257	82.0698	109.155
			3837.65	83.5382	82.0605	109.171
			3837.17	83.555	82.0535	109.178
			3836.68	83.5745	82.0517	109.175
			3836.2	83.5944	82.0566	109.163
			3835.72	83.6122	82.0678	109.142
			3835.24	83.6252	82.0829	109.112
			3834.76	83.6317	82.0984	109.077
			3834.28	83.6307	82.1111	109.035
			3833.79	83.6225	82.1186	108.991
			3833.31	83.6083	82.1204	108.943
			3832.83	83.5905	82.1177	108.894
			3832.35	83.5718	82.1129	108.846
			3831.86	83.555	82.1085	108.798
			3831.38	83.5416	82.1061	108.751
			3830.9	83.5322	82.1062	108.708
			3830.42	83.5256	82.1078	108.667
			3829.94	83.5199	82.1098	108.629
			3829.45	83.5135	82.1111	108.597
			3828.97	83.5057	82.1119	108.568
			3828.49	83.4972	82.1128	108.546
			3828.01	83.4899	82.1147	108.529
			3827.53	83.4864	82.1185	108.518
			3827.04	83.4894	82.1241	108.512
			3826.56	83.4999	82.1307	108.513
			3826.08	83.5168	82.137	108.519
			3825.6	83.537	82.1417	108.531
			3825.11	83.5569	82.1449	108.548
			3824.63	83.5741	82.1477	108.572
			3824.15	83.5877	82.1518	108.6
			3823.67	83.5988	82.159	108.634
			3823.19	83.6092	82.1711	108.672
			3822.7	83.6208	82.1891	108.713
			3822.22	83.6345	82.2122	108.756
			3821.74	83.6483	82.2375	108.798
			3821.26	83.6567	82.2589	108.839
			3820.78	83.6535	82.2696	108.876
			3820.29	83.6376	82.2653	108.907
			3819.81	83.6147	82.2472	108.931
			3819.33	83.5931	82.2203	108.946
			3818.85	83.5783	82.19	108.953
			3818.36	83.572	82.1607	108.949
			3817.88	83.573	82.1353	108.936
			3817.4	83.579	82.1165	108.912
			3816.92	83.5869	82.1075	108.878
			3816.44	83.5933	82.1107	108.835
			3815.95	83.5952	82.1267	108.783
			3815.47	83.5922	82.1524	108.723
			3814.99	83.587	82.1819	108.658
			3814.51	83.5843	82.2091	108.589
			3814.03	83.5871	82.2306	108.518
			3813.54	83.5958	82.2455	108.448
			3813.06	83.608	82.2551	108.381
			3812.58	83.6208	82.2608	108.317
			3812.1	83.6312	82.2638	108.26
			3811.61	83.6369	82.265	108.209
			3811.13	83.6372	82.2648	108.165
			3810.65	83.6325	82.2632	108.13
			3810.17	83.6243	82.2605	108.103
			3809.69	83.6143	82.2572	108.084
			3809.2	83.6041	82.2543	108.074
			3808.72	83.5943	82.2528	108.072
			3808.24	83.585	82.254	108.079
			3807.76	83.5754	82.258	108.093
			3807.28	83.5644	82.2636	108.115
			3806.79	83.5512	82.2681	108.143
			3806.31	83.5368	82.2686	108.177
			3805.83	83.5233	82.2636	108.216
			3805.35	83.5126	82.2541	108.258
			3804.87	83.5055	82.2424	108.303
			3804.38	83.5013	82.2311	108.35
			3803.9	83.4987	82.2221	108.398
			3803.42	83.4969	82.2166	108.447
			3802.94	83.496	82.2153	108.495
			3802.45	83.4967	82.2183	108.541
			3801.97	83.4999	82.2249	108.584
			3801.49	83.5055	82.2332	108.623
			3801.01	83.512	82.2407	108.658
			3800.53	83.5181	82.2466	108.686
			3800.04	83.523	82.2519	108.707
			3799.56	83.5269	82.2594	108.72
			3799.08	83.5298	82.2712	108.725
			3798.6	83.5318	82.2883	108.721
			3798.12	83.5331	82.31	108.708
			3797.63	83.5344	82.3342	108.686
			3797.15	83.5368	82.3576	108.654
			3796.67	83.5415	82.3759	108.613
			3796.19	83.5492	82.3849	108.564
			3795.7	83.5597	82.3824	108.506
			3795.22	83.5723	82.3693	108.44
			3794.74	83.5859	82.3494	108.369
			3794.26	83.5994	82.3281	108.294
			3793.78	83.6121	82.31	108.216
			3793.3	83.6233	82.2986	108.137
			3792.81	83.6327	82.295	108.059
			3792.33	83.6399	82.2988	107.984
			3791.85	83.6448	82.3081	107.913
			3791.37	83.6472	82.3203	107.848
			3790.88	83.6471	82.3329	107.79
			3790.4	83.6444	82.344	107.74
			3789.92	83.6392	82.3529	107.699
			3789.44	83.6317	82.3591	107.667
			3788.96	83.6226	82.3628	107.645
			3788.47	83.6125	82.3637	107.633
			3787.99	83.6028	82.3614	107.63
			3787.51	83.5947	82.3552	107.636
			3787.03	83.5896	82.3447	107.65
			3786.55	83.5882	82.3304	107.67
			3786.06	83.5906	82.3135	107.695
			3785.58	83.596	82.2959	107.724
			3785.1	83.6028	82.28	107.756
			3784.62	83.6092	82.2678	107.788
			3784.14	83.6137	82.2605	107.821
			3783.65	83.616	82.2582	107.852
			3783.17	83.6168	82.2603	107.883
			3782.69	83.6175	82.2659	107.91
			3782.21	83.6194	82.2743	107.935
			3781.72	83.6233	82.2853	107.957
			3781.24	83.6288	82.299	107.974
			3780.76	83.635	82.3154	107.987
			3780.28	83.6396	82.3339	107.996
			3779.8	83.6403	82.3528	107.999
			3779.31	83.6352	82.3695	107.997
			3778.83	83.6243	82.3816	107.99
			3778.35	83.6097	82.3878	107.98
			3777.87	83.5947	82.3885	107.965
			3777.39	83.5823	82.3854	107.946
			3776.9	83.5742	82.381	107.926
			3776.42	83.5707	82.3777	107.903
			3775.94	83.571	82.3771	107.879
			3775.46	83.574	82.3801	107.855
			3774.97	83.5781	82.3863	107.832
			3774.49	83.582	82.3948	107.811
			3774.01	83.5843	82.4035	107.792
			3773.53	83.5845	82.4105	107.777
			3773.05	83.5824	82.4138	107.767
			3772.56	83.5786	82.4125	107.762
			3772.08	83.5739	82.4068	107.764
			3771.6	83.57	82.3979	107.771
			3771.12	83.5683	82.3885	107.783
			3770.64	83.5703	82.3816	107.8
			3770.15	83.5764	82.3796	107.822
			3769.67	83.586	82.3836	107.846
			3769.19	83.5974	82.3923	107.872
			3768.71	83.6092	82.4026	107.898
			3768.22	83.6203	82.4114	107.923
			3767.74	83.6305	82.4166	107.946
			3767.26	83.6402	82.4174	107.966
			3766.78	83.6491	82.4146	107.984
			3766.3	83.6568	82.4097	107.997
			3765.81	83.662	82.4047	108.007
			3765.33	83.6632	82.4009	108.013
			3764.85	83.6594	82.3991	108.016
			3764.37	83.651	82.3992	108.016
			3763.89	83.6399	82.4007	108.016
			3763.4	83.6283	82.4031	108.014
			3762.92	83.6183	82.4061	108.014
			3762.44	83.6105	82.4097	108.015
			3761.96	83.6048	82.4138	108.02
			3761.47	83.6006	82.4181	108.028
			3760.99	83.5967	82.4217	108.039
			3760.51	83.5923	82.4232	108.055
			3760.03	83.587	82.4213	108.073
			3759.55	83.5813	82.415	108.094
			3759.06	83.577	82.4048	108.117
			3758.58	83.5756	82.3923	108.14
			3758.1	83.5782	82.3802	108.164
			3757.62	83.584	82.3707	108.187
			3757.14	83.5913	82.3655	108.208
			3756.65	83.5976	82.3647	108.228
			3756.17	83.6009	82.3676	108.247
			3755.69	83.6	82.3729	108.264
			3755.21	83.5946	82.3791	108.28
			3754.73	83.5852	82.3852	108.296
			3754.24	83.5725	82.3908	108.312
			3753.76	83.5571	82.3963	108.329
			3753.28	83.5397	82.4024	108.346
			3752.8	83.5208	82.4106	108.364
			3752.32	83.5009	82.4219	108.382
			3751.83	83.4811	82.4375	108.4
			3751.35	83.4631	82.4577	108.417
			3750.87	83.4492	82.4814	108.433
			3750.39	83.4414	82.5057	108.445
			3749.9	83.4397	82.5264	108.451
			3749.42	83.4427	82.5387	108.451
			3748.94	83.4476	82.5395	108.443
			3748.46	83.4521	82.5284	108.424
			3747.98	83.4543	82.5075	108.393
			3747.49	83.4535	82.4801	108.349
			3747.01	83.4489	82.4493	108.293
			3746.53	83.4409	82.4175	108.224
			3746.05	83.4302	82.387	108.144
			3745.57	83.4191	82.3603	108.055
			3745.08	83.4109	82.3406	107.959
			3744.6	83.4093	82.3303	107.859
			3744.12	83.4166	82.3298	107.757
			3743.64	83.4331	82.3371	107.656
			3743.16	83.4569	82.3492	107.56
			3742.67	83.4848	82.3641	107.469
			3742.19	83.513	82.3805	107.386
			3741.71	83.5382	82.3969	107.311
			3741.23	83.5578	82.4113	107.247
			3740.74	83.5703	82.422	107.193
			3740.26	83.5754	82.4272	107.15
			3739.78	83.5744	82.4264	107.117
			3739.3	83.5694	82.42	107.094
			3738.82	83.5636	82.4096	107.08
			3738.33	83.5599	82.3975	107.071
			3737.85	83.5611	82.3866	107.066
			3737.37	83.5688	82.3795	107.062
			3736.89	83.5833	82.3782	107.057
			3736.41	83.6025	82.383	107.046
			3735.92	83.6218	82.392	107.029
			3735.44	83.6358	82.4011	107.004
			3734.96	83.641	82.4057	106.967
			3734.48	83.6384	82.4027	106.919
			3733.99	83.6321	82.3919	106.859
			3733.51	83.627	82.3752	106.786
			3733.03	83.626	82.3563	106.7
			3732.55	83.6293	82.3395	106.603
			3732.07	83.6353	82.3287	106.495
			3731.58	83.6414	82.3267	106.378
			3731.1	83.6451	82.3341	106.254
			3730.62	83.6448	82.35	106.126
			3730.14	83.6402	82.3722	105.996
			3729.66	83.6317	82.3978	105.868
			3729.17	83.6205	82.4245	105.745
			3728.69	83.6076	82.4506	105.631
			3728.21	83.5944	82.4747	105.529
			3727.73	83.5821	82.4957	105.442
			3727.24	83.5715	82.5127	105.37
			3726.76	83.5626	82.5241	105.317
			3726.28	83.5544	82.5286	105.281
			3725.8	83.5452	82.5255	105.264
			3725.32	83.5333	82.5148	105.263
			3724.83	83.5182	82.4979	105.279
			3724.35	83.5003	82.477	105.309
			3723.87	83.4812	82.4543	105.352
			3723.39	83.4633	82.4319	105.406
			3722.91	83.4493	82.4116	105.468
			3722.42	83.4417	82.3945	105.536
			3721.94	83.4425	82.3814	105.608
			3721.46	83.4524	82.373	105.682
			3720.98	83.4704	82.3695	105.756
			3720.49	83.4949	82.3714	105.828
			3720.01	83.5232	82.3789	105.899
			3719.53	83.5523	82.3918	105.967
			3719.05	83.5792	82.409	106.031
			3718.57	83.6015	82.4285	106.092
			3718.09	83.6173	82.4475	106.149
			3717.6	83.6262	82.463	106.203
			3717.12	83.6292	82.4726	106.252
			3716.64	83.6288	82.475	106.298
			3716.16	83.6277	82.4704	106.34
			3715.67	83.6283	82.4604	106.377
			3715.19	83.6322	82.4473	106.409
			3714.71	83.6393	82.4337	106.435
			3714.23	83.6483	82.4218	106.455
			3713.75	83.6562	82.4136	106.467
			3713.26	83.6585	82.4106	106.471
			3712.78	83.6498	82.4135	106.466
			3712.3	83.6257	82.4224	106.45
			3711.82	83.5847	82.4364	106.424
			3711.34	83.5307	82.4534	106.386
			3710.85	83.4734	82.471	106.336
			3710.37	83.4242	82.4867	106.275
			3709.89	83.3913	82.4983	106.203
			3709.41	83.3771	82.5045	106.121
			3708.92	83.3786	82.5047	106.031
			3708.44	83.3902	82.4992	105.934
			3707.96	83.4062	82.4891	105.831
			3707.48	83.4222	82.4758	105.724
			3707	83.4356	82.4614	105.614
			3706.51	83.4454	82.4474	105.505
			3706.03	83.4519	82.4351	105.396
			3705.55	83.4559	82.4255	105.291
			3705.07	83.4584	82.4189	105.189
			3704.59	83.46	82.4158	105.093
			3704.1	83.4609	82.4168	105.004
			3703.62	83.4608	82.4227	104.921
			3703.14	83.4589	82.4345	104.845
			3702.66	83.4545	82.4525	104.775
			3702.18	83.4472	82.4757	104.711
			3701.69	83.4375	82.5014	104.652
			3701.21	83.427	82.5254	104.597
			3700.73	83.4176	82.5434	104.546
			3700.25	83.4115	82.552	104.497
			3699.76	83.4092	82.5504	104.452
			3699.28	83.4105	82.5398	104.409
			3698.8	83.4141	82.5223	104.369
			3698.32	83.4183	82.5006	104.333
			3697.84	83.4216	82.4773	104.3
			3697.35	83.4224	82.4539	104.271
			3696.87	83.4198	82.4316	104.247
			3696.39	83.4138	82.4111	104.228
			3695.91	83.405	82.3929	104.215
			3695.43	83.3952	82.378	104.208
			3694.94	83.3866	82.3672	104.206
			3694.46	83.3812	82.3613	104.211
			3693.98	83.3804	82.361	104.22
			3693.5	83.3845	82.3662	104.234
			3693.01	83.3924	82.376	104.25
			3692.53	83.4018	82.3886	104.267
			3692.05	83.4095	82.4018	104.283
			3691.57	83.412	82.4131	104.293
			3691.09	83.4066	82.4206	104.298
			3690.6	83.3931	82.4235	104.293
			3690.12	83.3742	82.4221	104.278
			3689.64	83.3547	82.4174	104.251
			3689.16	83.3393	82.4104	104.211
			3688.68	83.33	82.4018	104.159
			3688.19	83.3251	82.3919	104.095
			3687.71	83.3204	82.3816	104.019
			3687.23	83.3124	82.3728	103.934
			3686.75	83.2999	82.3676	103.841
			3686.26	83.2835	82.3677	103.742
			3685.78	83.2649	82.3735	103.639
			3685.3	83.2461	82.384	103.536
			3684.82	83.2289	82.397	103.436
			3684.34	83.2145	82.4097	103.34
			3683.85	83.2037	82.4194	103.251
			3683.37	83.1966	82.4243	103.172
			3682.89	83.1928	82.4241	103.104
			3682.41	83.1915	82.4203	103.048
			3681.93	83.192	82.4154	103.003
			3681.44	83.1929	82.4119	102.97
			3680.96	83.1931	82.4114	102.948
			3680.48	83.1909	82.4141	102.933
			3680	83.1846	82.4183	102.925
			3679.51	83.1728	82.4216	102.922
			3679.03	83.1552	82.4215	102.92
			3678.55	83.1333	82.4168	102.919
			3678.07	83.1102	82.4078	102.916
			3677.59	83.0896	82.3962	102.909
			3677.11	83.0761	82.384	102.897
			3676.62	83.0731	82.3729	102.876
			3676.14	83.0815	82.3632	102.847
			3675.66	83.096	82.3529	102.808
			3675.18	83.1062	82.3393	102.759
			3674.69	83.1035	82.3207	102.698
			3674.21	83.0886	82.299	102.626
			3673.73	83.0691	82.2781	102.543
			3673.25	83.0518	82.2612	102.451
			3672.77	83.0394	82.2494	102.349
			3672.28	83.0319	82.2424	102.239
			3671.8	83.0277	82.2393	102.122
			3671.32	83.025	82.2397	101.998
			3670.84	83.0211	82.2438	101.867
			3670.36	83.0128	82.2515	101.731
			3669.87	82.9984	82.2621	101.59
			3669.39	82.9788	82.2738	101.444
			3668.91	82.9579	82.2843	101.294
			3668.43	82.9404	82.292	101.142
			3667.95	82.9282	82.2962	100.987
			3667.46	82.9206	82.2968	100.831
			3666.98	82.9153	82.2946	100.675
			3666.5	82.91	82.2905	100.519
			3666.02	82.903	82.2856	100.364
			3665.53	82.8938	82.2809	100.211
			3665.05	82.8821	82.2772	100.06
			3664.57	82.8682	82.2744	99.9123
			3664.09	82.8525	82.2721	99.7681
			3663.61	82.8352	82.2692	99.6279
			3663.12	82.8166	82.2652	99.492
			3662.64	82.7975	82.2596	99.3605
			3662.16	82.7791	82.2529	99.2334
			3661.68	82.7631	82.2462	99.1105
			3661.2	82.7513	82.2405	98.991
			3660.71	82.7452	82.2364	98.8745
			3660.23	82.7454	82.2339	98.7601
			3659.75	82.7508	82.232	98.6473
			3659.27	82.7595	82.2298	98.5357
			3658.78	82.7687	82.2261	98.4249
			3658.3	82.7755	82.2202	98.3152
			3657.82	82.7776	82.2122	98.2065
			3657.34	82.7732	82.2028	98.0996
			3656.86	82.7614	82.1929	97.9948
			3656.37	82.7429	82.1837	97.8928
			3655.89	82.7201	82.1757	97.794
			3655.41	82.6966	82.1694	97.699
			3654.93	82.6761	82.1646	97.608
			3654.45	82.6607	82.161	97.5214
			3653.96	82.6508	82.158	97.4391
			3653.48	82.6453	82.1546	97.361
			3653	82.6428	82.1495	97.2863
			3652.52	82.6422	82.141	97.2141
			3652.03	82.6428	82.1276	97.1428
			3651.55	82.6443	82.1081	97.0703
			3651.07	82.6465	82.0828	96.9945
			3650.59	82.6492	82.0535	96.9128
			3650.11	82.6523	82.025	96.8226
			3649.62	82.6559	82.0035	96.7213
			3649.14	82.6608	81.9949	96.607
			3648.66	82.6668	82.0013	96.4779
			3648.18	82.6724	82.0203	96.3329
			3647.7	82.675	82.0458	96.1716
			3647.21	82.6728	82.0701	95.9941
			3646.73	82.6654	82.0872	95.801
			3646.25	82.6549	82.0943	95.5937
			3645.77	82.6438	82.092	95.3736
			3645.28	82.6343	82.083	95.1427
			3644.8	82.6275	82.0705	94.903
			3644.32	82.6233	82.0576	94.6568
			3643.84	82.6208	82.0461	94.4066
			3643.36	82.6189	82.0373	94.1548
			3642.88	82.6162	82.0312	93.9039
			3642.39	82.6117	82.0276	93.6558
			3641.91	82.6051	82.0256	93.4126
			3641.43	82.5969	82.0243	93.1755
			3640.95	82.5876	82.0225	92.9455
			3640.46	82.5782	82.0194	92.7232
			3639.98	82.5686	82.014	92.5087
			3639.5	82.5588	82.0057	92.302
			3639.02	82.5481	81.994	92.1026
			3638.53	82.5365	81.9795	91.9102
			3638.05	82.5245	81.9635	91.724
			3637.57	82.513	81.9482	91.5434
			3637.09	82.5034	81.9363	91.3678
			3636.61	82.4969	81.9298	91.1965
			3636.12	82.4938	81.9301	91.0287
			3635.64	82.4933	81.9366	90.8637
			3635.16	82.494	81.9469	90.7004
			3634.68	82.494	81.9575	90.5376
			3634.2	82.4917	81.9641	90.3741
			3633.71	82.4863	81.9633	90.2085
			3633.23	82.4783	81.9535	90.0394
			3632.75	82.469	81.9353	89.8658
			3632.27	82.46	81.9115	89.6866
			3631.79	82.4523	81.885	89.5012
			3631.3	82.4463	81.8585	89.3093
			3630.82	82.4421	81.8338	89.1108
			3630.34	82.4397	81.8113	88.9063
			3629.86	82.439	81.7905	88.6962
			3629.38	82.4401	81.7699	88.4816
			3628.89	82.4427	81.7483	88.2638
			3628.41	82.4471	81.7254	88.0441
			3627.93	82.4543	81.7034	87.8242
			3627.45	82.4653	81.6855	87.6058
			3626.97	82.4797	81.6744	87.3907
			3626.48	82.4953	81.6709	87.1809
			3626	82.5095	81.6737	86.978
			3625.52	82.5199	81.6806	86.7835
			3625.04	82.5253	81.6888	86.5986
			3624.55	82.5254	81.696	86.4242
			3624.07	82.5213	81.7001	86.2604
			3623.59	82.5145	81.6997	86.1072
			3623.11	82.5072	81.6942	85.9638
			3622.62	82.5009	81.6837	85.8295
			3622.14	82.4966	81.6688	85.7031
			3621.66	82.4944	81.6504	85.5832
			3621.18	82.4937	81.6296	85.4686
			3620.7	82.493	81.6076	85.3583
			3620.22	82.4911	81.5855	85.251
			3619.73	82.4865	81.5643	85.1459
			3619.25	82.4789	81.5453	85.0421
			3618.77	82.4691	81.5292	84.9387
			3618.29	82.4589	81.517	84.8349
			3617.8	82.4501	81.509	84.7298
			3617.32	82.4436	81.5052	84.6225
			3616.84	82.4391	81.5048	84.5121
			3616.36	82.4357	81.5064	84.3976
			3615.88	82.4322	81.5088	84.2783
			3615.39	82.4279	81.5109	84.1533
			3614.91	82.4223	81.5122	84.0217
			3614.43	82.4155	81.5131	83.8827
			3613.95	82.408	81.5146	83.7355
			3613.47	82.3999	81.5178	83.5793
			3612.98	82.3916	81.523	83.4135
			3612.5	82.3831	81.5292	83.2375
			3612.02	82.3744	81.5344	83.0511
			3611.54	82.3661	81.5362	82.8542
			3611.05	82.3584	81.5328	82.6473
			3610.57	82.3523	81.524	82.431
			3610.09	82.3486	81.511	82.2065
			3609.61	82.3484	81.4969	81.9751
			3609.13	82.3523	81.4855	81.7385
			3608.64	82.3606	81.48	81.4985
			3608.16	82.3728	81.4813	81.2572
			3607.68	82.3877	81.4875	81.0164
			3607.2	82.4041	81.4941	80.778
			3606.72	82.4211	81.4958	80.5437
			3606.23	82.4378	81.4888	80.3149
			3605.75	82.4536	81.4719	80.0929
			3605.27	82.4676	81.4463	79.8787
			3604.79	82.4789	81.4156	79.6729
			3604.3	82.4864	81.3834	79.4759
			3603.82	82.4891	81.3535	79.2878
			3603.34	82.4867	81.328	79.1083
			3602.86	82.4793	81.3075	78.9367
			3602.38	82.4677	81.2914	78.7724
			3601.89	82.4538	81.2779	78.6143
			3601.41	82.4396	81.2656	78.4613
			3600.93	82.4271	81.2533	78.3125
			3600.45	82.4178	81.2409	78.1665
			3599.97	82.4124	81.2292	78.0224
			3599.48	82.4104	81.2192	77.8792
			3599	82.4111	81.2116	77.7361
			3598.52	82.4136	81.2068	77.5923
			3598.04	82.4171	81.2044	77.4475
			3597.55	82.4211	81.2035	77.3013
			3597.07	82.4254	81.2031	77.1537
			3596.59	82.4297	81.2021	77.0048
			3596.11	82.4335	81.1995	76.8549
			3595.63	82.4361	81.1943	76.7043
			3595.14	82.4367	81.186	76.5537
			3594.66	82.4345	81.1744	76.4034
			3594.18	82.4293	81.1599	76.2543
			3593.7	82.4215	81.1436	76.1066
			3593.22	82.4122	81.1266	75.961
			3592.73	82.4024	81.1107	75.8177
			3592.25	82.3932	81.0969	75.6767
			3591.77	82.3849	81.0859	75.5382
			3591.29	82.3774	81.0776	75.4019
			3590.81	82.3706	81.0715	75.2675
			3590.32	82.364	81.0665	75.1343
			3589.84	82.3578	81.0616	75.0019
			3589.36	82.3525	81.0556	74.8696
			3588.88	82.3487	81.0475	74.7367
			3588.39	82.3476	81.0367	74.6027
			3587.91	82.3495	81.0233	74.467
			3587.43	82.3539	81.008	74.3291
			3586.95	82.3594	80.9924	74.1886
			3586.47	82.3647	80.9782	74.0456
			3585.99	82.3688	80.9674	73.8999
			3585.5	82.3718	80.9607	73.7517
			3585.02	82.374	80.9583	73.6013
			3584.54	82.3759	80.9593	73.4492
			3584.06	82.3775	80.9624	73.2959
			3583.57	82.3785	80.9662	73.1419
			3583.09	82.3779	80.9691	72.9875
			3582.61	82.3748	80.9699	72.8334
			3582.13	82.3681	80.9677	72.6797
			3581.65	82.3576	80.9624	72.5267
			3581.16	82.344	80.9543	72.3745
			3580.68	82.329	80.9441	72.2232
			3580.2	82.3152	80.933	72.0726
			3579.72	82.305	80.9222	71.9226
			3579.24	82.3006	80.912	71.7729
			3578.75	82.3024	80.9025	71.6236
			3578.27	82.3099	80.8927	71.4746
			3577.79	82.3209	80.8812	71.3259
			3577.31	82.3326	80.8667	71.1777
			3576.82	82.3427	80.8482	71.0303
			3576.34	82.3496	80.8256	70.8841
			3575.86	82.3525	80.8003	70.7396
			3575.38	82.3518	80.7743	70.5973
			3574.9	82.3484	80.7498	70.4578
			3574.41	82.3432	80.7289	70.3218
			3573.93	82.337	80.7129	70.1896
			3573.45	82.3303	80.7014	70.0617
			3572.97	82.3238	80.6932	69.9383
			3572.49	82.3179	80.6866	69.8192
			3572	82.3136	80.6796	69.7043
			3571.52	82.3119	80.671	69.5928
			3571.04	82.3141	80.66	69.4839
			3570.56	82.3211	80.6467	69.3767
			3570.07	82.3331	80.6313	69.2699
			3569.59	82.3497	80.6143	69.1623
			3569.11	82.3698	80.596	69.0526
			3568.63	82.3911	80.5767	68.9394
			3568.15	82.4105	80.5565	68.8217
			3567.66	82.4238	80.5359	68.6984
			3567.18	82.4275	80.5155	68.5689
			3566.7	82.4199	80.4962	68.4325
			3566.22	82.4026	80.4785	68.2891
			3565.74	82.3792	80.4627	68.1388
			3565.25	82.3541	80.4486	67.9819
			3564.77	82.3298	80.4358	67.8189
			3564.29	82.3069	80.4238	67.6508
			3563.81	82.2852	80.4126	67.4785
			3563.32	82.264	80.4023	67.3032
			3562.84	82.2431	80.3929	67.126
			3562.36	82.2231	80.3848	66.9481
			3561.88	82.205	80.3776	66.7707
			3561.4	82.1905	80.3708	66.5947
			3560.91	82.181	80.3639	66.4209
			3560.43	82.1774	80.3564	66.2501
			3559.95	82.1797	80.3482	66.0826
			3559.47	82.1871	80.3397	65.9189
			3558.99	82.1979	80.3314	65.7592
			3558.5	82.2103	80.3237	65.6034
			3558.02	82.2226	80.3162	65.4517
			3557.54	82.2338	80.3081	65.3038
			3557.06	82.2433	80.2982	65.1595
			3556.57	82.2511	80.2851	65.0187
			3556.09	82.2576	80.2682	64.8809
			3555.61	82.2631	80.2478	64.7459
			3555.13	82.2677	80.225	64.6133
			3554.65	82.2714	80.2015	64.4828
			3554.16	82.2737	80.1795	64.3542
			3553.68	82.2743	80.1608	64.2273
			3553.2	82.2727	80.1468	64.1019
			3552.72	82.2688	80.1377	63.9777
			3552.24	82.2633	80.1332	63.8547
			3551.75	82.257	80.1321	63.7326
			3551.27	82.2514	80.1326	63.6113
			3550.79	82.2478	80.1328	63.4905
			3550.31	82.2469	80.1308	63.3699
			3549.83	82.2485	80.1257	63.2491
			3549.34	82.2515	80.1168	63.1279
			3548.86	82.2539	80.1049	63.0058
			3548.38	82.253	80.0911	62.8824
			3547.9	82.2458	80.0773	62.7574
			3547.41	82.2293	80.0651	62.6306
			3546.93	82.2022	80.0554	62.5017
			3546.45	82.1652	80.0473	62.3706
			3545.97	82.122	80.0386	62.2372
			3545.49	82.0785	80.0261	62.1014
			3545.01	82.0418	80.0068	61.9633
			3544.52	82.0176	79.9789	61.8231
			3544.04	82.0094	79.9431	61.681
			3543.56	82.0169	79.9018	61.5374
			3543.08	82.0369	79.859	61.3928
			3542.59	82.0639	79.8187	61.2476
			3542.11	82.092	79.784	61.1025
			3541.63	82.116	79.7566	60.958
			3541.15	82.1322	79.7368	60.8145
			3540.67	82.139	79.7235	60.6725
			3540.18	82.1369	79.7153	60.5323
			3539.7	82.1277	79.7105	60.3942
			3539.22	82.1137	79.7078	60.2584
			3538.74	82.0975	79.7059	60.1248
			3538.26	82.0807	79.7038	59.9936
			3537.77	82.0644	79.7006	59.8645
			3537.29	82.0492	79.6953	59.7376
			3536.81	82.0357	79.6873	59.6126
			3536.33	82.0244	79.6766	59.4895
			3535.84	82.0166	79.6638	59.3682
			3535.36	82.0132	79.6502	59.2485
			3534.88	82.0147	79.6373	59.1304
			3534.4	82.0204	79.626	59.0139
			3533.92	82.029	79.6167	58.8988
			3533.43	82.038	79.6086	58.7852
			3532.95	82.045	79.6004	58.673
			3532.47	82.0479	79.5904	58.5622
			3531.99	82.0454	79.5768	58.4527
			3531.51	82.0374	79.5588	58.3446
			3531.02	82.025	79.5365	58.2376
			3530.54	82.0102	79.511	58.1318
			3530.06	81.9955	79.4839	58.0268
			3529.58	81.9828	79.4576	57.9223
			3529.09	81.9733	79.4339	57.8182
			3528.61	81.9676	79.4145	57.7139
			3528.13	81.9653	79.3999	57.6092
			3527.65	81.9651	79.39	57.5036
			3527.17	81.9657	79.3835	57.3969
			3526.68	81.9657	79.3786	57.2886
			3526.2	81.9642	79.3731	57.1786
			3525.72	81.9605	79.3647	57.0665
			3525.24	81.9546	79.3518	56.9523
			3524.76	81.9471	79.3332	56.8359
			3524.27	81.9393	79.3089	56.7175
			3523.79	81.9325	79.2797	56.5972
			3523.31	81.9281	79.2474	56.4753
			3522.83	81.9269	79.2146	56.352
			3522.34	81.9287	79.1839	56.2277
			3521.86	81.9323	79.1578	56.1029
			3521.38	81.9361	79.1375	55.9779
			3520.9	81.938	79.1234	55.8532
			3520.42	81.9369	79.1144	55.7294
			3519.93	81.9325	79.1089	55.6068
			3519.45	81.9253	79.1045	55.4859
			3518.97	81.9167	79.0992	55.3672
			3518.49	81.9082	79.0914	55.2508
			3518.01	81.9009	79.0803	55.137
			3517.52	81.8951	79.0661	55.026
			3517.04	81.8904	79.0494	54.9178
			3516.56	81.8857	79.0313	54.8123
			3516.08	81.8801	79.0127	54.7094
			3515.6	81.8732	78.9942	54.6089
			3515.11	81.8655	78.9757	54.5105
			3514.63	81.8582	78.9569	54.4139
			3514.15	81.8533	78.9374	54.3188
			3513.67	81.8523	78.917	54.2248
			3513.18	81.8563	78.8956	54.1316
			3512.7	81.8651	78.8734	54.039
			3512.22	81.8777	78.8509	53.9467
			3511.74	81.8918	78.8285	53.8545
			3511.26	81.905	78.8067	53.7623
			3510.77	81.9145	78.7859	53.6701
			3510.29	81.918	78.767	53.5779
			3509.81	81.914	78.7503	53.4858
			3509.33	81.9023	78.7362	53.3937
			3508.85	81.8841	78.7244	53.302
			3508.36	81.8615	78.7141	53.2108
			3507.88	81.8374	78.7041	53.1201
			3507.4	81.8144	78.693	53.0301
			3506.92	81.7941	78.68	52.9407
			3506.43	81.7771	78.665	52.8518
			3505.95	81.7633	78.6487	52.7635
			3505.47	81.7519	78.6327	52.6754
			3504.99	81.7425	78.6182	52.5877
			3504.51	81.7352	78.6061	52.5
			3504.03	81.7307	78.5962	52.4122
			3503.54	81.7306	78.5868	52.3243
			3503.06	81.7362	78.5756	52.236
			3502.58	81.748	78.5607	52.1473
			3502.1	81.7647	78.5407	52.058
			3501.61	81.7834	78.5164	51.9682
			3501.13	81.7999	78.4901	51.8778
			3500.65	81.8103	78.4649	51.787
			3500.17	81.8115	78.4439	51.6958
			3499.69	81.8025	78.4293	51.6044
			3499.2	81.7844	78.4219	51.5131
			3498.72	81.7597	78.4207	51.422
			3498.24	81.7322	78.4236	51.3313
			3497.76	81.7057	78.4274	51.2413
			3497.28	81.6835	78.4291	51.152
			3496.79	81.6674	78.4257	51.0636
			3496.31	81.658	78.4152	50.9762
			3495.83	81.6543	78.3966	50.8896
			3495.35	81.6548	78.3702	50.804
			3494.86	81.6577	78.3373	50.7193
			3494.38	81.6614	78.3001	50.6354
			3493.9	81.665	78.2616	50.5524
			3493.42	81.6677	78.2246	50.4702
			3492.94	81.6695	78.1918	50.3889
			3492.45	81.6702	78.1651	50.3085
			3491.97	81.6697	78.1452	50.2289
			3491.49	81.6681	78.132	50.1502
			3491.01	81.6658	78.1243	50.0724
			3490.53	81.6629	78.1205	49.9954
			3490.04	81.6597	78.1187	49.9194
			3489.56	81.6565	78.1173	49.8443
			3489.08	81.6533	78.1147	49.7702
			3488.6	81.6499	78.1099	49.6972
			3488.11	81.6462	78.1019	49.6253
			3487.63	81.642	78.0906	49.5546
			3487.15	81.6377	78.0759	49.4849
			3486.67	81.6336	78.0582	49.4162
			3486.19	81.6307	78.0382	49.3486
			3485.7	81.6295	78.0169	49.2817
			3485.22	81.6309	77.9948	49.2156
			3484.74	81.6348	77.9723	49.15
			3484.26	81.6407	77.9493	49.0848
			3483.78	81.6474	77.9253	49.0199
			3483.29	81.6536	77.8996	48.955
			3482.81	81.6581	77.8722	48.8902
			3482.33	81.6602	77.843	48.8253
			3481.85	81.6601	77.8131	48.7602
			3481.36	81.6589	77.7841	48.6949
			3480.88	81.6581	77.758	48.6294
			3480.4	81.6589	77.7367	48.5637
			3479.92	81.6618	77.7213	48.4978
			3479.44	81.666	77.7123	48.4318
			3478.95	81.6697	77.7093	48.3657
			3478.47	81.6708	77.7107	48.2997
			3477.99	81.6673	77.7144	48.234
			3477.51	81.6586	77.7181	48.1687
			3477.03	81.6451	77.719	48.1041
			3476.54	81.6288	77.715	48.0404
			3476.06	81.6121	77.7047	47.9776
			3475.58	81.5975	77.6879	47.916
			3475.1	81.5865	77.6649	47.8556
			3474.62	81.5798	77.6373	47.7965
			3474.13	81.5765	77.6071	47.7389
			3473.65	81.5755	77.5766	47.6827
			3473.17	81.5752	77.5478	47.6281
			3472.69	81.5751	77.5225	47.5748
			3472.2	81.5745	77.5019	47.523
			3471.72	81.5737	77.4869	47.4726
			3471.24	81.5726	77.4774	47.4233
			3470.76	81.5713	77.4731	47.3751
			3470.28	81.5693	77.4726	47.3278
			3469.79	81.5665	77.4739	47.2813
			3469.31	81.5629	77.4745	47.2353
			3468.83	81.5589	77.472	47.1898
			3468.35	81.5552	77.4645	47.1446
			3467.87	81.5527	77.4514	47.0994
			3467.38	81.5515	77.4331	47.0543
			3466.9	81.551	77.4114	47.009
			3466.42	81.5497	77.3883	46.9636
			3465.94	81.546	77.3658	46.9179
			3465.45	81.5386	77.3446	46.8721
			3464.97	81.5272	77.3246	46.8259
			3464.49	81.5126	77.305	46.7796
			3464.01	81.4966	77.2846	46.7331
			3463.53	81.4817	77.2632	46.6864
			3463.05	81.4699	77.2414	46.6396
			3462.56	81.4625	77.2208	46.5928
			3462.08	81.4599	77.2035	46.5461
			3461.6	81.4616	77.1907	46.4994
			3461.12	81.4669	77.1823	46.4528
			3460.63	81.4746	77.1767	46.4064
			3460.15	81.4837	77.1709	46.3602
			3459.67	81.4931	77.1615	46.3142
			3459.19	81.5019	77.1463	46.2685
			3458.71	81.5084	77.1243	46.2232
			3458.22	81.511	77.0966	46.1785
			3457.74	81.5084	77.0662	46.1345
			3457.26	81.4999	77.0366	46.0913
			3456.78	81.4859	77.0113	46.0491
			3456.3	81.468	76.9925	46.008
			3455.81	81.4485	76.9809	45.9682
			3455.33	81.4299	76.9758	45.9299
			3454.85	81.4144	76.9749	45.8933
			3454.37	81.4035	76.9755	45.8584
			3453.89	81.3978	76.9749	45.8255
			3453.4	81.397	76.9705	45.7946
			3452.92	81.4004	76.9609	45.7657
			3452.44	81.4074	76.9453	45.7388
			3451.96	81.4165	76.9241	45.7137
			3451.47	81.4263	76.8987	45.6902
			3450.99	81.435	76.8714	45.668
			3450.51	81.4407	76.8446	45.6469
			3450.03	81.4415	76.8208	45.6264
			3449.55	81.4365	76.8016	45.6061
			3449.06	81.4255	76.7876	45.5857
			3448.58	81.4101	76.7783	45.565
			3448.1	81.3926	76.7722	45.5435
			3447.62	81.3764	76.7673	45.5211
			3447.14	81.3646	76.7618	45.4978
			3446.65	81.3591	76.7545	45.4733
			3446.17	81.3604	76.7455	45.4477
			3445.69	81.3673	76.7355	45.4211
			3445.21	81.3777	76.7257	45.3936
			3444.72	81.3893	76.7174	45.3654
			3444.24	81.4001	76.7113	45.3368
			3443.76	81.4091	76.7076	45.3081
			3443.28	81.416	76.7058	45.2796
			3442.8	81.4213	76.7053	45.2519
			3442.31	81.4255	76.705	45.2251
			3441.83	81.4296	76.7039	45.1997
			3441.35	81.4344	76.7012	45.1758
			3440.87	81.4401	76.6963	45.1537
			3440.39	81.4467	76.6889	45.1333
			3439.9	81.4535	76.6788	45.1148
			3439.42	81.4592	76.6667	45.0979
			3438.94	81.4622	76.6533	45.0828
			3438.46	81.4612	76.6396	45.0692
			3437.97	81.4555	76.6267	45.057
			3437.49	81.4454	76.615	45.046
			3437.01	81.4325	76.6046	45.036
			3436.53	81.4192	76.5948	45.0268
			3436.05	81.4084	76.5851	45.0181
			3435.56	81.4024	76.575	45.0099
			3435.08	81.4021	76.5646	45.0018
			3434.6	81.4067	76.5545	44.9937
			3434.12	81.4139	76.5452	44.9855
			3433.64	81.4205	76.5373	44.977
			3433.15	81.4235	76.5299	44.9682
			3432.67	81.4206	76.5214	44.9592
			3432.19	81.4118	76.5096	44.9498
			3431.71	81.3988	76.4926	44.9402
			3431.22	81.3847	76.4699	44.9306
			3430.74	81.3729	76.4432	44.9209
			3430.26	81.3661	76.4157	44.9114
			3429.78	81.3653	76.392	44.9021
			3429.3	81.3696	76.376	44.8932
			3428.81	81.3767	76.3696	44.8847
			3428.33	81.3834	76.3723	44.8768
			3427.85	81.387	76.3806	44.8696
			3427.37	81.3861	76.3898	44.8632
			3426.89	81.381	76.3949	44.8577
			3426.4	81.3734	76.3926	44.8531
			3425.92	81.3661	76.3823	44.8494
			3425.44	81.3617	76.3658	44.8466
			3424.96	81.3619	76.3466	44.8447
			3424.48	81.3672	76.3284	44.8434
			3423.99	81.3767	76.3143	44.8427
			3423.51	81.3887	76.3058	44.8426
			3423.03	81.4007	76.3026	44.8427
			3422.55	81.4107	76.3036	44.8431
			3422.07	81.4171	76.3072	44.8437
			3421.58	81.4192	76.3122	44.8443
			3421.1	81.4169	76.3175	44.8451
			3420.62	81.4108	76.3227	44.8459
			3420.14	81.4019	76.3276	44.8469
			3419.65	81.3912	76.3319	44.8482
			3419.17	81.3798	76.3355	44.8499
			3418.69	81.3686	76.3381	44.8522
			3418.21	81.358	76.34	44.8552
			3417.73	81.3479	76.3415	44.8591
			3417.24	81.3376	76.3429	44.864
			3416.76	81.3264	76.3441	44.87
			3416.28	81.3139	76.3447	44.8774
			3415.8	81.3001	76.3435	44.8862
			3415.32	81.286	76.3393	44.8963
			3414.83	81.2737	76.3309	44.9079
			3414.35	81.2655	76.3178	44.9207
			3413.87	81.2637	76.3005	44.9347
			3413.39	81.2693	76.2804	44.9497
			3412.91	81.282	76.2596	44.9655
			3412.42	81.2996	76.2406	44.9821
			3411.94	81.319	76.2257	44.9991
			3411.46	81.3365	76.2167	45.0165
			3410.98	81.3492	76.2147	45.0343
			3410.49	81.3558	76.2198	45.0522
			3410.01	81.3564	76.231	45.0702
			3409.53	81.3527	76.2455	45.0885
			3409.05	81.3471	76.2617	45.107
			3408.57	81.342	76.2766	45.1258
			3408.08	81.3388	76.2874	45.1451
			3407.6	81.3383	76.2924	45.165
			3407.12	81.3401	76.2914	45.1856
			3406.64	81.3434	76.286	45.2071
			3406.16	81.3475	76.2788	45.2294
			3405.67	81.352	76.2726	45.2528
			3405.19	81.3569	76.2691	45.2772
			3404.71	81.3626	76.2686	45.3027
			3404.23	81.3692	76.2703	45.3291
			3403.74	81.377	76.2723	45.3565
			3403.26	81.3853	76.2733	45.3847
			3402.78	81.3931	76.2728	45.4135
			3402.3	81.3992	76.2715	45.4429
			3401.82	81.4021	76.2704	45.4726
			3401.33	81.401	76.2704	45.5027
			3400.85	81.3959	76.2715	45.5328
			3400.37	81.3875	76.273	45.5631
			3399.89	81.3777	76.2737	45.5934
			3399.41	81.3686	76.2725	45.6238
			3398.92	81.3622	76.2695	45.6541
			3398.44	81.36	76.2657	45.6845
			3397.96	81.3621	76.2626	45.715
			3397.48	81.3676	76.2616	45.7456
			3396.99	81.3745	76.2631	45.7765
			3396.51	81.3802	76.2665	45.8078
			3396.03	81.3825	76.2706	45.8395
			3395.55	81.3801	76.2741	45.8717
			3395.07	81.3727	76.2766	45.9043
			3394.58	81.3614	76.2787	45.9374
			3394.1	81.3476	76.2817	45.971
			3393.62	81.3332	76.2865	46.0049
			3393.14	81.3199	76.2934	46.0391
			3392.66	81.3091	76.3016	46.0736
			3392.17	81.3014	76.3096	46.1083
			3391.69	81.2972	76.3156	46.1431
			3391.21	81.2963	76.3188	46.1779
			3390.73	81.2978	76.3196	46.2128
			3390.24	81.3008	76.3193	46.2477
			3389.76	81.3041	76.3193	46.2827
			3389.28	81.3064	76.3205	46.3177
			3388.8	81.307	76.3226	46.3529
			3388.32	81.3055	76.3245	46.3883
			3387.84	81.3023	76.325	46.4241
			3387.35	81.2983	76.3235	46.4603
			3386.87	81.2948	76.321	46.497
			3386.39	81.2931	76.3193	46.5343
			3385.91	81.2938	76.3211	46.5724
			3385.42	81.297	76.3282	46.6113
			3384.94	81.302	76.3413	46.651
			3384.46	81.3079	76.3588	46.6917
			3383.98	81.3138	76.3782	46.7333
			3383.5	81.3193	76.396	46.7757
			3383.01	81.3241	76.4098	46.8189
			3382.53	81.3285	76.4178	46.8629
			3382.05	81.3331	76.4203	46.9076
			3381.57	81.338	76.4185	46.9528
			3381.09	81.3431	76.4144	46.9986
			3380.6	81.3484	76.4098	47.0449
			3380.12	81.3534	76.4062	47.0917
			3379.64	81.3577	76.4042	47.1388
			3379.16	81.3613	76.4038	47.1863
			3378.67	81.364	76.4043	47.2341
			3378.19	81.3659	76.4047	47.2823
			3377.71	81.367	76.4038	47.3308
			3377.23	81.3673	76.401	47.3798
			3376.75	81.3667	76.3959	47.4292
			3376.26	81.3655	76.389	47.4791
			3375.78	81.3637	76.3819	47.5297
			3375.3	81.3618	76.3763	47.5808
			3374.82	81.3602	76.3743	47.6327
			3374.34	81.3592	76.3774	47.6853
			3373.85	81.359	76.386	47.7386
			3373.37	81.3599	76.3996	47.7926
			3372.89	81.3616	76.4168	47.8474
			3372.41	81.364	76.4357	47.9029
			3371.93	81.3667	76.4544	47.959
			3371.44	81.3693	76.4715	48.0156
			3370.96	81.3711	76.4859	48.0727
			3370.48	81.3715	76.4968	48.1302
			3370	81.3702	76.5038	48.1879
			3369.51	81.3672	76.5067	48.2459
			3369.03	81.363	76.506	48.304
			3368.55	81.3585	76.5024	48.3622
			3368.07	81.3549	76.4977	48.4203
			3367.59	81.3529	76.4939	48.4784
			3367.1	81.3528	76.4926	48.5363
			3366.62	81.354	76.4951	48.5943
			3366.14	81.3555	76.5012	48.6521
			3365.66	81.3559	76.5098	48.71
			3365.18	81.3546	76.5194	48.7679
			3364.69	81.3514	76.5285	48.8259
			3364.21	81.3475	76.5366	48.8841
			3363.73	81.3444	76.544	48.9426
			3363.25	81.3435	76.552	49.0013
			3362.76	81.3457	76.5619	49.0603
			3362.28	81.3508	76.5743	49.1198
			3361.8	81.3581	76.5888	49.1796
			3361.32	81.3657	76.6042	49.2399
			3360.84	81.3725	76.6188	49.3007
			3360.35	81.3772	76.631	49.362
			3359.87	81.3796	76.6402	49.4239
			3359.39	81.3799	76.647	49.4863
			3358.91	81.3784	76.6524	49.5493
			3358.43	81.3755	76.6579	49.6129
			3357.94	81.3716	76.6648	49.6771
			3357.46	81.3668	76.6738	49.742
			3356.98	81.3616	76.6853	49.8075
			3356.5	81.3568	76.6994	49.8737
			3356.01	81.3533	76.7159	49.9405
			3355.53	81.3519	76.7346	50.0079
			3355.05	81.353	76.755	50.0759
			3354.57	81.3564	76.7759	50.1444
			3354.09	81.3613	76.7957	50.2135
			3353.6	81.3667	76.8126	50.283
			3353.12	81.372	76.8249	50.3528
			3352.64	81.3771	76.8317	50.4227
			3352.16	81.3826	76.8332	50.4929
			3351.68	81.3894	76.8305	50.563
			3351.19	81.3979	76.8256	50.6331
			3350.71	81.4077	76.8206	50.7031
			3350.23	81.4174	76.817	50.773
			3349.75	81.4246	76.8157	50.8428
			3349.26	81.4271	76.8168	50.9125
			3348.78	81.4229	76.8199	50.9822
			3348.3	81.4119	76.8245	51.0519
			3347.82	81.3952	76.8307	51.1216
			3347.34	81.3756	76.8384	51.1915
			3346.86	81.3563	76.8482	51.2617
			3346.37	81.3403	76.8602	51.3322
			3345.89	81.3297	76.8747	51.4032
			3345.41	81.3254	76.891	51.4746
			3344.93	81.3268	76.9083	51.5466
			3344.44	81.3322	76.9255	51.6191
			3343.96	81.3395	76.9416	51.6922
			3343.48	81.3469	76.9558	51.7657
			3343	81.3526	76.9679	51.8398
			3342.52	81.3559	76.978	51.9142
			3342.03	81.3568	76.9866	51.989
			3341.55	81.3559	76.9945	52.064
			3341.07	81.3542	77.0025	52.1391
			3340.59	81.3531	77.0107	52.2143
			3340.11	81.3536	77.0189	52.2894
			3339.62	81.3566	77.0263	52.3645
			3339.14	81.3624	77.0321	52.4394
			3338.66	81.3709	77.0357	52.5142
			3338.18	81.3815	77.0374	52.5888
			3337.7	81.3934	77.0383	52.6632
			3337.21	81.4055	77.0402	52.7375
			3336.73	81.4166	77.0452	52.8116
			3336.25	81.4253	77.0546	52.8857
			3335.77	81.4309	77.069	52.9598
			3335.28	81.4327	77.0873	53.0339
			3334.8	81.431	77.1077	53.108
			3334.32	81.4266	77.128	53.1824
			3333.84	81.4211	77.1465	53.2569
			3333.36	81.4161	77.1622	53.3318
			3332.87	81.4131	77.1754	53.4069
			3332.39	81.4128	77.1868	53.4824
			3331.91	81.4151	77.1972	53.5583
			3331.43	81.4189	77.2071	53.6347
			3330.95	81.4228	77.2165	53.7115
			3330.46	81.4254	77.225	53.7888
			3329.98	81.4263	77.2324	53.8666
			3329.5	81.4257	77.2389	53.9447
			3329.02	81.4246	77.2456	54.0233
			3328.53	81.4245	77.2537	54.1021
			3328.05	81.4262	77.2646	54.1812
			3327.57	81.4301	77.279	54.2605
			3327.09	81.4355	77.2968	54.3399
			3326.61	81.4411	77.3169	54.4194
			3326.12	81.4457	77.3377	54.4988
			3325.64	81.4487	77.3577	54.5782
			3325.16	81.4501	77.3758	54.6574
			3324.68	81.4507	77.3914	54.7364
			3324.2	81.4518	77.4044	54.8151
			3323.71	81.4542	77.4157	54.8935
			3323.23	81.4585	77.4259	54.9717
			3322.75	81.4641	77.4361	55.0496
			3322.27	81.4703	77.4471	55.1272
			3321.78	81.476	77.4599	55.2046
			3321.3	81.4802	77.4748	55.2818
			3320.82	81.4825	77.4921	55.3589
			3320.34	81.4827	77.5114	55.4359
			3319.86	81.4813	77.5317	55.5129
			3319.37	81.4788	77.552	55.59
			3318.89	81.476	77.5712	55.6671
			3318.41	81.4736	77.5886	55.7444
			3317.93	81.4724	77.6043	55.8219
			3317.45	81.4732	77.6188	55.8996
			3316.96	81.4762	77.6328	55.9777
			3316.48	81.4813	77.647	56.0561
			3316	81.4876	77.6618	56.135
			3315.52	81.4937	77.6771	56.2142
			3315.03	81.4981	77.6927	56.294
			3314.55	81.4997	77.7083	56.3744
			3314.07	81.4978	77.7237	56.4552
			3313.59	81.4934	77.7387	56.5367
			3313.11	81.4881	77.7533	56.6186
			3312.62	81.4844	77.7672	56.7011
			3312.14	81.4844	77.7796	56.7841
			3311.66	81.4899	77.79	56.8676
			3311.18	81.501	77.7978	56.9514
			3310.7	81.5167	77.8032	57.0356
			3310.21	81.5348	77.8068	57.1199
			3309.73	81.5526	77.8099	57.2042
			3309.25	81.5675	77.8138	57.2885
			3308.77	81.5778	77.8193	57.3725
			3308.28	81.5829	77.8268	57.4562
			3307.8	81.5836	77.8356	57.5394
			3307.32	81.5812	77.8448	57.622
			3306.84	81.5779	77.8533	57.704
			3306.36	81.5754	77.8607	57.7852
			3305.88	81.5746	77.8668	57.8658
			3305.39	81.5758	77.872	57.9456
			3304.91	81.5782	77.8768	58.0248
			3304.43	81.5806	77.8816	58.1033
			3303.95	81.582	77.8864	58.1814
			3303.46	81.5819	77.8914	58.2592
			3302.98	81.5805	77.8966	58.3367
			3302.5	81.579	77.9024	58.4141
			3302.02	81.5786	77.9094	58.4917
			3301.54	81.5805	77.9179	58.5694
			3301.05	81.5853	77.9284	58.6475
			3300.57	81.5922	77.9408	58.726
			3300.09	81.6001	77.9547	58.805
			3299.61	81.6072	77.9698	58.8847
			3299.12	81.612	77.9862	58.9649
			3298.64	81.6136	78.004	59.0456
			3298.16	81.6123	78.0237	59.1269
			3297.68	81.609	78.0452	59.2086
			3297.2	81.6055	78.0681	59.2907
			3296.72	81.6032	78.0909	59.373
			3296.23	81.6031	78.1117	59.4556
			3295.75	81.6055	78.1287	59.5383
			3295.27	81.6101	78.1411	59.621
			3294.79	81.616	78.1494	59.7036
			3294.3	81.6222	78.1557	59.786
			3293.82	81.6276	78.1628	59.8682
			3293.34	81.6316	78.1736	59.9501
			3292.86	81.6336	78.1901	60.0317
			3292.38	81.6336	78.2124	60.113
			3291.89	81.6315	78.239	60.194
			3291.41	81.6277	78.2672	60.2746
			3290.93	81.6227	78.2938	60.355
			3290.45	81.6171	78.316	60.4352
			3289.97	81.6117	78.3321	60.5152
			3289.48	81.6071	78.3418	60.5951
			3289	81.6043	78.3457	60.6748
			3288.52	81.6035	78.3458	60.7546
			3288.04	81.6051	78.3444	60.8345
			3287.55	81.6088	78.3439	60.9144
			3287.07	81.6142	78.3464	60.9944
			3286.59	81.6207	78.3532	61.0746
			3286.11	81.6274	78.3649	61.1551
			3285.63	81.6337	78.381	61.2357
			3285.14	81.6392	78.4001	61.3167
			3284.66	81.6441	78.4209	61.3979
			3284.18	81.649	78.4423	61.4794
			3283.7	81.6549	78.4638	61.5612
			3283.22	81.6624	78.4859	61.6433
			3282.73	81.6716	78.5092	61.7257
			3282.25	81.6817	78.5342	61.8083
			3281.77	81.6912	78.5607	61.8913
			3281.29	81.6982	78.5877	61.9746
			3280.8	81.7011	78.6133	62.0583
			3280.32	81.699	78.6356	62.1424
			3279.84	81.6927	78.6535	62.2269
			3279.36	81.6838	78.6672	62.312
			3278.88	81.6748	78.678	62.3974
			3278.39	81.6678	78.6883	62.4834
			3277.91	81.6639	78.7	62.5699
			3277.43	81.6632	78.7147	62.6569
			3276.95	81.6645	78.7326	62.7443
			3276.47	81.6665	78.7527	62.8321
			3275.98	81.6681	78.7736	62.9202
			3275.5	81.6689	78.7935	63.0086
			3275.02	81.6694	78.8111	63.0971
			3274.54	81.6704	78.8256	63.1857
			3274.05	81.6723	78.8364	63.2741
			3273.57	81.6749	78.8431	63.3624
			3273.09	81.677	78.8457	63.4503
			3272.61	81.6771	78.8446	63.5378
			3272.13	81.6741	78.8408	63.6249
			3271.64	81.668	78.8364	63.7115
			3271.16	81.6601	78.834	63.7975
			3270.68	81.6527	78.8359	63.8831
			3270.2	81.6483	78.844	63.9682
			3269.72	81.6487	78.8585	64.0529
			3269.23	81.6545	78.8781	64.1374
			3268.75	81.6644	78.9003	64.2218
			3268.27	81.6763	78.9223	64.3061
			3267.79	81.6875	78.9421	64.3905
			3267.3	81.6959	78.959	64.4751
			3266.82	81.7001	78.9737	64.56
			3266.34	81.7001	78.9877	64.6453
			3265.86	81.6971	79.0028	64.7311
			3265.38	81.6927	79.0196	64.8173
			3264.89	81.6887	79.0377	64.9041
			3264.41	81.687	79.0558	64.9914
			3263.93	81.6885	79.0722	65.0792
			3263.45	81.6938	79.0857	65.1674
			3262.97	81.7026	79.096	65.2561
			3262.48	81.7139	79.1043	65.3451
			3262	81.7265	79.1123	65.4345
			3261.52	81.7389	79.1223	65.5242
			3261.04	81.7499	79.1358	65.6141
			3260.56	81.7588	79.1535	65.7043
			3260.07	81.7659	79.1748	65.7947
			3259.59	81.7717	79.1983	65.8853
			3259.11	81.7769	79.2214	65.9762
			3258.63	81.7821	79.2416	66.0673
			3258.14	81.7868	79.2567	66.1586
			3257.66	81.7902	79.2656	66.2503
			3257.18	81.7914	79.2683	66.3421
			3256.7	81.7896	79.2664	66.4343
			3256.22	81.7853	79.2629	66.5266
			3255.74	81.7801	79.2611	66.6192
			3255.25	81.7763	79.2641	66.7118
			3254.77	81.7764	79.2741	66.8046
			3254.29	81.7817	79.2914	66.8975
			3253.81	81.7921	79.3148	66.9905
			3253.32	81.8057	79.3419	67.0835
			3252.84	81.8194	79.3696	67.1765
			3252.36	81.8304	79.3954	67.2695
			3251.88	81.8367	79.4176	67.3625
			3251.4	81.838	79.4359	67.4555
			3250.91	81.8356	79.4506	67.5485
			3250.43	81.8316	79.4628	67.6415
			3249.95	81.8286	79.4733	67.7345
			3249.47	81.8281	79.4828	67.8276
			3248.99	81.8303	79.4916	67.9209
			3248.5	81.8344	79.5002	68.0142
			3248.02	81.8385	79.5091	68.1078
			3247.54	81.8407	79.5191	68.2015
			3247.06	81.8399	79.5312	68.2954
			3246.57	81.8356	79.5463	68.3895
			3246.09	81.8286	79.5647	68.4838
			3245.61	81.8204	79.5861	68.5782
			3245.13	81.8131	79.6097	68.6727
			3244.65	81.8084	79.6338	68.7672
			3244.16	81.8079	79.6569	68.8618
			3243.68	81.8119	79.6776	68.9564
			3243.2	81.8198	79.6947	69.051
			3242.72	81.8299	79.7079	69.1457
			3242.24	81.8401	79.7174	69.2404
			3241.75	81.8478	79.7236	69.3352
			3241.27	81.8512	79.7276	69.4301
			3240.79	81.8495	79.7306	69.5251
			3240.31	81.8431	79.7336	69.6203
			3239.82	81.8337	79.7378	69.7157
			3239.34	81.8237	79.7441	69.8113
			3238.86	81.8156	79.7533	69.9072
			3238.38	81.8115	79.766	70.0035
			3237.9	81.812	79.7827	70.1001
			3237.41	81.8168	79.804	70.1971
			3236.93	81.8247	79.8298	70.2945
			3236.45	81.8341	79.8595	70.3923
			3235.97	81.8435	79.8919	70.4904
			3235.49	81.8523	79.9248	70.5889
			3235	81.8605	79.9558	70.6877
			3234.52	81.8686	79.9823	70.7868
			3234.04	81.8774	80.0025	70.8862
			3233.56	81.8875	80.0155	70.9859
			3233.07	81.8989	80.022	71.0859
			3232.59	81.9111	80.0234	71.1861
			3232.11	81.9232	80.0218	71.2867
			3231.63	81.9335	80.0196	71.3875
			3231.15	81.9406	80.0186	71.4887
			3230.66	81.9432	80.0202	71.5901
			3230.18	81.9406	80.0256	71.6918
			3229.7	81.9329	80.0353	71.7939
			3229.22	81.9211	80.0496	71.8962
			3228.74	81.9075	80.0685	71.9988
			3228.25	81.8944	80.0908	72.1017
			3227.77	81.8846	80.1147	72.2048
			3227.29	81.8803	80.1377	72.3082
			3226.81	81.8825	80.1571	72.4118
			3226.32	81.8912	80.1709	72.5156
			3225.84	81.9048	80.1784	72.6197
			3225.36	81.9211	80.1801	72.7239
			3224.88	81.9378	80.1782	72.8282
			3224.4	81.953	80.1749	72.9328
			3223.91	81.9657	80.1724	73.0376
			3223.43	81.976	80.172	73.1428
			3222.95	81.9847	80.1741	73.2481
			3222.47	81.9926	80.1786	73.3538
			3221.99	82.0007	80.1853	73.4599
			3221.5	82.009	80.1948	73.5662
			3221.02	82.0169	80.208	73.6729
			3220.54	82.0233	80.226	73.7798
			3220.06	82.0267	80.2489	73.8871
			3219.58	82.0263	80.2755	73.9945
			3219.09	82.0216	80.3035	74.1022
			3218.61	82.0135	80.3297	74.21
			3218.13	82.0031	80.3518	74.318
			3217.65	81.9923	80.3685	74.4261
			3217.16	81.9829	80.3807	74.5343
			3216.68	81.9761	80.391	74.6425
			3216.2	81.9726	80.4023	74.7506
			3215.72	81.9726	80.417	74.8588
			3215.24	81.9756	80.436	74.9668
			3214.76	81.9809	80.458	75.0747
			3214.27	81.9879	80.4805	75.1826
			3213.79	81.9956	80.5006	75.2904
			3213.31	82.0033	80.5161	75.3981
			3212.83	82.0104	80.5263	75.5059
			3212.34	82.0164	80.5322	75.6137
			3211.86	82.0208	80.5359	75.7215
			3211.38	82.024	80.5396	75.8294
			3210.9	82.0263	80.5455	75.9373
			3210.42	82.0287	80.5546	76.0453
			3209.93	82.0324	80.5675	76.1532
			3209.45	82.0381	80.5837	76.261
			3208.97	82.0462	80.6026	76.3687
			3208.49	82.056	80.623	76.4762
			3208.01	82.0663	80.6438	76.5835
			3207.52	82.0753	80.6636	76.6906
			3207.04	82.0814	80.6811	76.7975
			3206.56	82.0839	80.6953	76.9041
			3206.08	82.0826	80.7056	77.0106
			3205.59	82.0786	80.7122	77.1168
			3205.11	82.0734	80.7163	77.2228
			3204.63	82.0686	80.7192	77.3286
			3204.15	82.0651	80.7227	77.4343
			3203.67	82.0636	80.728	77.5399
			3203.18	82.0643	80.7362	77.6456
			3202.7	82.0671	80.7472	77.7513
			3202.22	82.0722	80.7609	77.8574
			3201.74	82.08	80.7766	77.9637
			3201.26	82.0912	80.7933	78.0705
			3200.77	82.1059	80.81	78.1778
			3200.29	82.1236	80.8258	78.2856
			3199.81	82.1429	80.84	78.3939
			3199.33	82.1619	80.8521	78.5027
			3198.84	82.1785	80.8624	78.6119
			3198.36	82.191	80.8719	78.7215
			3197.88	82.1988	80.8821	78.8314
			3197.4	82.2022	80.8947	78.9414
			3196.92	82.2025	80.9107	79.0516
			3196.43	82.2011	80.93	79.1616
			3195.95	82.1993	80.9515	79.2716
			3195.47	82.1976	80.9732	79.3812
			3194.99	82.196	80.9929	79.4906
			3194.51	82.1941	81.0091	79.5994
			3194.02	82.1917	81.0214	79.7078
			3193.54	82.1888	81.0308	79.8157
			3193.06	82.1859	81.039	79.923
			3192.58	82.1834	81.0477	80.0299
			3192.09	82.1817	81.0581	80.1364
			3191.61	82.1809	81.07	80.2425
			3191.13	82.1809	81.082	80.3484
			3190.65	82.1809	81.0924	80.4542
			3190.17	82.1809	81.0994	80.5599
			3189.68	82.1811	81.102	80.6656
			3189.2	82.1817	81.1004	80.7715
			3188.72	82.1835	81.0959	80.8774
			3188.24	82.1869	81.0903	80.9836
			3187.76	82.192	81.0858	81.09
			3187.27	82.1981	81.0839	81.1965
			3186.79	82.2044	81.086	81.3031
			3186.31	82.2098	81.0926	81.4099
			3185.83	82.2136	81.1037	81.5166
			3185.35	82.2157	81.1186	81.6233
			3184.86	82.2164	81.1362	81.7298
			3184.38	82.2164	81.155	81.8362
			3183.9	82.2164	81.1732	81.9423
			3183.42	82.217	81.1893	82.0482
			3182.93	82.2185	81.2025	82.1538
			3182.45	82.2207	81.2129	82.2592
			3181.97	82.2235	81.2215	82.3644
			3181.49	82.2269	81.2302	82.4694
			3181.01	82.231	81.241	82.5742
			3180.52	82.2361	81.2554	82.679
			3180.04	82.2425	81.2739	82.7837
			3179.56	82.2504	81.2958	82.8884
			3179.08	82.2597	81.3195	82.993
			3178.6	82.2702	81.3429	83.0976
			3178.11	82.2811	81.364	83.2021
			3177.63	82.2921	81.3815	83.3066
			3177.15	82.3022	81.3953	83.411
			3176.67	82.3111	81.4058	83.5152
			3176.18	82.3186	81.4142	83.6193
			3175.7	82.3247	81.4221	83.7232
			3175.22	82.3295	81.4302	83.8268
			3174.74	82.3337	81.4392	83.9301
			3174.26	82.3377	81.4489	84.033
			3173.78	82.3421	81.4587	84.1356
			3173.29	82.3472	81.4679	84.2378
			3172.81	82.3532	81.4759	84.3397
			3172.33	82.3597	81.4826	84.4414
			3171.85	82.3662	81.4881	84.5429
			3171.36	82.3718	81.4934	84.6442
			3170.88	82.3756	81.4995	84.7454
			3170.4	82.3769	81.5072	84.8466
			3169.92	82.3753	81.5169	84.9479
			3169.44	82.3713	81.5286	85.0492
			3168.95	82.3654	81.5415	85.1505
			3168.47	82.3588	81.5546	85.2519
			3167.99	82.3529	81.5669	85.3534
			3167.51	82.3487	81.5778	85.4549
			3167.03	82.3473	81.5875	85.5565
			3166.54	82.3489	81.5966	85.658
			3166.06	82.3534	81.6062	85.7594
			3165.58	82.36	81.6175	85.8608
			3165.1	82.3675	81.6312	85.9621
			3164.61	82.3747	81.6473	86.0632
			3164.13	82.3807	81.6653	86.1641
			3163.65	82.3849	81.6842	86.2648
			3163.17	82.3872	81.7026	86.3652
			3162.69	82.3882	81.7192	86.4653
			3162.2	82.3887	81.7331	86.5651
			3161.72	82.3897	81.7435	86.6646
			3161.24	82.392	81.7503	86.7638
			3160.76	82.3959	81.7541	86.8627
			3160.28	82.4013	81.7558	86.9612
			3159.79	82.4079	81.7567	87.0593
			3159.31	82.415	81.7584	87.1569
			3158.83	82.4223	81.7622	87.2542
			3158.35	82.4293	81.7688	87.351
			3157.86	82.4361	81.7783	87.4473
			3157.38	82.4431	81.79	87.5432
			3156.9	82.4506	81.8025	87.6386
			3156.42	82.4589	81.814	87.7334
			3155.94	82.468	81.8234	87.8278
			3155.45	82.4775	81.8299	87.9216
			3154.97	82.4866	81.8335	88.0149
			3154.49	82.4943	81.8352	88.1077
			3154.01	82.4994	81.8365	88.2
			3153.53	82.5013	81.8388	88.2918
			3153.04	82.4998	81.843	88.3831
			3152.56	82.4955	81.8496	88.4739
			3152.08	82.4894	81.8583	88.5642
			3151.6	82.4832	81.8682	88.654
			3151.11	82.4785	81.8782	88.7434
			3150.63	82.4764	81.8873	88.8322
			3150.15	82.4776	81.8952	88.9206
			3149.67	82.4821	81.9018	89.0086
			3149.19	82.4894	81.9078	89.0961
			3148.7	82.4985	81.9139	89.1832
			3148.22	82.5085	81.9209	89.2699
			3147.74	82.5187	81.929	89.3562
			3147.26	82.5288	81.9378	89.4421
			3146.78	82.5385	81.9468	89.5277
			3146.29	82.5477	81.9551	89.6131
			3145.81	82.5563	81.9621	89.6981
			3145.33	82.5641	81.9678	89.7828
			3144.85	82.5709	81.9731	89.8671
			3144.37	82.5762	81.9793	89.9511
			3143.88	82.5799	81.9877	90.0346
			3143.4	82.582	81.9993	90.1176
			3142.92	82.5825	82.0139	90.2001
			3142.44	82.5818	82.0307	90.2819
			3141.95	82.5804	82.0478	90.363
			3141.47	82.5789	82.0633	90.4434
			3140.99	82.578	82.076	90.5231
			3140.51	82.5784	82.0853	90.602
			3140.03	82.5806	82.092	90.6801
			3139.54	82.585	82.0974	90.7575
			3139.06	82.5916	82.103	90.8342
			3138.58	82.5998	82.1097	90.9103
			3138.1	82.6087	82.1179	90.9858
			3137.62	82.6171	82.1271	91.061
			3137.13	82.6242	82.1363	91.136
			3136.65	82.6289	82.1449	91.2109
			3136.17	82.6311	82.1526	91.2857
			3135.69	82.6309	82.1597	91.3607
			3135.2	82.6288	82.1672	91.4357
			3134.72	82.6255	82.1759	91.511
			3134.24	82.6215	82.1864	91.5863
			3133.76	82.6171	82.1991	91.6616
			3133.28	82.6127	82.2137	91.7369
			3132.8	82.6087	82.2296	91.812
			3132.31	82.6054	82.2462	91.8867
			3131.83	82.6036	82.2627	91.961
			3131.35	82.6037	82.2784	92.0347
			3130.87	82.6062	82.2922	92.1078
			3130.38	82.6108	82.3033	92.1802
			3129.9	82.6167	82.3109	92.2518
			3129.42	82.6231	82.3144	92.3225
			3128.94	82.6287	82.3141	92.3924
			3128.46	82.6329	82.3107	92.4616
			3127.97	82.6356	82.3053	92.5299
			3127.49	82.6375	82.2996	92.5976
			3127.01	82.6398	82.2949	92.6647
			3126.53	82.6435	82.2921	92.7315
			3126.05	82.6491	82.2913	92.798
			3125.56	82.6566	82.2922	92.8643
			3125.08	82.6648	82.2942	92.9306
			3124.6	82.6723	82.297	92.9969
			3124.12	82.6775	82.3003	93.0633
			3123.64	82.6793	82.3044	93.1296
			3123.15	82.6776	82.3099	93.1959
			3122.67	82.6733	82.3172	93.262
			3122.19	82.6677	82.3263	93.3279
			3121.71	82.6629	82.3368	93.3934
			3121.22	82.6601	82.3481	93.4586
			3120.74	82.6602	82.3594	93.5233
			3120.26	82.6633	82.37	93.5874
			3119.78	82.6686	82.3793	93.6508
			3119.3	82.6752	82.3875	93.7135
			3118.81	82.6823	82.3945	93.7755
			3118.33	82.6893	82.4009	93.8365
			3117.85	82.6962	82.4069	93.8966
			3117.37	82.7032	82.4125	93.9558
			3116.89	82.7106	82.4177	94.014
			3116.4	82.7185	82.4222	94.0713
			3115.92	82.7266	82.4255	94.1276
			3115.44	82.7342	82.4274	94.1831
			3114.96	82.7403	82.4279	94.2378
			3114.47	82.7441	82.4275	94.2917
			3113.99	82.7453	82.4269	94.3449
			3113.51	82.7442	82.4274	94.3974
			3113.03	82.7418	82.4299	94.4493
			3112.55	82.7393	82.435	94.5005
			3112.06	82.7376	82.4428	94.5511
			3111.58	82.7375	82.4526	94.6012
			3111.1	82.7388	82.4628	94.6509
			3110.62	82.7409	82.4721	94.7002
			3110.14	82.7429	82.4792	94.7491
			3109.65	82.7439	82.4834	94.7979
			3109.17	82.7435	82.4848	94.8465
			3108.69	82.7421	82.4843	94.895
			3108.21	82.7405	82.483	94.9435
			3107.72	82.7401	82.4822	94.992
			3107.24	82.7421	82.4828	95.0406
			3106.76	82.7473	82.4858	95.0893
			3106.28	82.7556	82.4913	95.138
			3105.8	82.7664	82.4997	95.1869
			3105.31	82.7785	82.5108	95.2359
			3104.83	82.7902	82.5244	95.2849
			3104.35	82.8002	82.5398	95.334
			3103.87	82.8073	82.5561	95.3831
			3103.39	82.8109	82.5718	95.432
			3102.9	82.8111	82.5855	95.4807
			3102.42	82.8084	82.5961	95.5289
			3101.94	82.8041	82.6026	95.5766
			3101.46	82.7995	82.6053	95.6235
			3100.97	82.7961	82.6049	95.6695
			3100.49	82.7953	82.6028	95.7143
			3100.01	82.7981	82.6005	95.7579
			3099.53	82.8046	82.5996	95.8
			3099.05	82.8147	82.6012	95.8404
			3098.56	82.8273	82.6063	95.8791
			3098.08	82.8409	82.6152	95.9158
			3097.6	82.8542	82.6278	95.9504
			3097.12	82.8654	82.6433	95.9828
			3096.64	82.8736	82.6604	96.0127
			3096.15	82.8782	82.6772	96.0402
			3095.67	82.8792	82.6917	96.0651
			3095.19	82.8777	82.7019	96.0875
			3094.71	82.8751	82.7069	96.1073
			3094.23	82.8732	82.7062	96.1247
			3093.74	82.8734	82.7007	96.1397
			3093.26	82.8769	82.6917	96.1526
			3092.78	82.8838	82.6808	96.1635
			3092.3	82.8936	82.6693	96.1726
			3091.82	82.905	82.6581	96.1803
			3091.33	82.9163	82.6477	96.1869
			3090.85	82.9261	82.6384	96.1927
			3090.37	82.9337	82.6307	96.1982
			3089.89	82.9388	82.6251	96.2038
			3089.4	82.9423	82.6222	96.2099
			3088.92	82.9453	82.6226	96.217
			3088.44	82.9489	82.626	96.2255
			3087.96	82.9537	82.6317	96.2358
			3087.48	82.9595	82.6384	96.2482
			3086.99	82.9655	82.6444	96.2631
			3086.51	82.9703	82.6487	96.2805
			3086.03	82.9728	82.6505	96.3005
			3085.55	82.9725	82.6501	96.3233
			3085.07	82.9697	82.6479	96.3488
			3084.58	82.9655	82.6446	96.3769
			3084.1	82.9615	82.6409	96.4073
			3083.62	82.959	82.6368	96.4398
			3083.14	82.9589	82.6326	96.4741
			3082.66	82.9615	82.6283	96.5098
			3082.17	82.9661	82.6242	96.5465
			3081.69	82.9719	82.6208	96.5836
			3081.21	82.9779	82.6183	96.6208
			3080.73	82.9835	82.6171	96.6574
			3080.24	82.9886	82.6171	96.6932
			3079.76	82.9934	82.6177	96.7275
			3079.28	82.9985	82.6186	96.76
			3078.8	83.0041	82.6198	96.7903
			3078.32	83.0102	82.6216	96.8181
			3077.83	83.0163	82.6247	96.843
			3077.35	83.0217	82.6298	96.865
			3076.87	83.0257	82.6371	96.8839
			3076.39	83.0278	82.646	96.8996
			3075.91	83.0279	82.6552	96.9121
			3075.42	83.0264	82.6628	96.9216
			3074.94	83.0238	82.6674	96.9283
			3074.46	83.0209	82.6679	96.9323
			3073.98	83.0185	82.6647	96.934
			3073.49	83.0169	82.6587	96.9338
			3073.01	83.0165	82.6516	96.9321
			3072.53	83.0176	82.6449	96.9294
			3072.05	83.02	82.6396	96.9261
			3071.57	83.024	82.6362	96.9227
			3071.08	83.0297	82.6345	96.9198
			3070.6	83.0371	82.6343	96.9177
			3070.12	83.0458	82.6351	96.917
			3069.64	83.0555	82.6366	96.9179
			3069.16	83.065	82.6385	96.9209
			3068.67	83.0734	82.6405	96.9259
			3068.19	83.0794	82.6421	96.9334
			3067.71	83.0826	82.6433	96.9431
			3067.23	83.0828	82.6439	96.9552
			3066.74	83.0807	82.6442	96.9693
			3066.26	83.0775	82.6449	96.9854
			3065.78	83.0746	82.6466	97.0032
			3065.3	83.0733	82.65	97.0224
			3064.82	83.0741	82.6551	97.0426
			3064.33	83.0771	82.6616	97.0635
			3063.85	83.0815	82.6687	97.0848
			3063.37	83.0861	82.6757	97.1062
			3062.89	83.0898	82.6823	97.1274
			3062.41	83.0922	82.6884	97.1482
			3061.92	83.0933	82.6942	97.1684
			3061.44	83.0938	82.6999	97.188
			3060.96	83.0949	82.7055	97.2069
			3060.48	83.0978	82.7105	97.2252
			3059.99	83.1033	82.7143	97.243
			3059.51	83.1118	82.7162	97.2603
			3059.03	83.1227	82.7161	97.2774
			3058.55	83.1352	82.7143	97.2944
			3058.07	83.1477	82.7113	97.3114
			3057.59	83.159	82.7081	97.3287
			3057.1	83.1677	82.7054	97.3462
			3056.62	83.1733	82.7035	97.3642
			3056.14	83.1755	82.7024	97.3826
			3055.66	83.1749	82.702	97.4016
			3055.17	83.1724	82.7025	97.4212
			3054.69	83.1688	82.704	97.4414
			3054.21	83.1653	82.7069	97.4622
			3053.73	83.1622	82.7112	97.4837
			3053.25	83.16	82.7165	97.5058
			3052.76	83.1585	82.7219	97.5286
			3052.28	83.1575	82.7265	97.552
			3051.8	83.1569	82.7296	97.576
			3051.32	83.1569	82.7314	97.6007
			3050.84	83.1579	82.7327	97.6258
			3050.35	83.1605	82.7353	97.6514
			3049.87	83.1651	82.7408	97.6775
			3049.39	83.1722	82.75	97.7037
			3048.91	83.1813	82.7629	97.7301
			3048.42	83.1917	82.7778	97.7564
			3047.94	83.2024	82.7927	97.7823
			3047.46	83.2124	82.8054	97.8076
			3046.98	83.2208	82.8146	97.8321
			3046.5	83.2279	82.8201	97.8553
			3046.01	83.234	82.8226	97.8771
			3045.53	83.24	82.8236	97.897
			3045.05	83.247	82.8241	97.9147
			3044.57	83.2553	82.8249	97.93
			3044.09	83.2649	82.8257	97.9427
			3043.6	83.275	82.8261	97.9525
			3043.12	83.2844	82.8254	97.9593
			3042.64	83.2918	82.8235	97.9629
			3042.16	83.2963	82.8209	97.9634
			3041.68	83.2974	82.8184	97.9607
			3041.19	83.2955	82.8171	97.955
			3040.71	83.2917	82.8177	97.9464
			3040.23	83.2874	82.8205	97.9351
			3039.75	83.2843	82.8251	97.9214
			3039.26	83.2838	82.8307	97.9054
			3038.78	83.287	82.8361	97.8876
			3038.3	83.294	82.8401	97.8681
			3037.82	83.3043	82.8415	97.8475
[truncated: 5,056 more rows]

## Sheet: Figure S3
				Figure S3
					Strain (%)	Groove depth (μm)	Er±
					0
					20
					40	99.0833	2.07385
					60	86.7	4.06325
					80	85.2267	3.14263
					100	81.8	4.33128
					120	79.8553	0.99036

## Sheet: Figure S6
			Figure S6a					Figure S6b						Figure S6c
				Droplet	Penetration time (s)					Penetration time (s)	Er±				Abrasion cycles	Penetration time (s)	Er±
				1	3.6				Before	3.83333	0.32146				0	3.93333	0.55076
				2	2.8				After	4.43333	0.37859				500	5.66667	1.25033
				3	3.7										1000	9.83333	5.10523
				4	3.1										1500	17.4667	6.6
				5	2.9										2000	20.8	7.3
				6	4.1
				7	3.8
				8	3.9
				9	4.2
				10	3.2
				11	4
				12	4.8
				13	4.3
				14	4.3
				15	5.8
				16	7.5
				17	6.6
				18	8.5
				19	9.1
				20	11.2

## Sheet: Figure S7
		Figure S7a
				0	5	10	15	20
			Wavenumbers (cm-1)	Transmittance (a.u.)
			600.235	73.0689	72.8253	72.1105	71.5194	72.8503
			600.717	73.0932	72.8449	72.1159	71.6723	72.8487
			601.199	73.1302	72.8818	72.1272	71.824	72.8314
			601.682	73.1742	72.9306	72.1434	71.9642	72.7971
			602.164	73.2331	72.9907	72.1749	72.0973	72.7597
			602.646	73.318	73.0605	72.231	72.2319	72.7363
			603.128	73.4289	73.1272	72.3061	72.364	72.733
			603.61	73.5482	73.1668	72.3751	72.4729	72.7375
			604.092	73.646	73.1516	72.4022	72.5268	72.7247
			604.574	73.6959	73.0658	72.3602	72.5019	72.6739
			605.057	73.6906	72.9185	72.2482	72.398	72.5848
			605.539	73.65	72.7476	72.0989	72.2462	72.4848
			606.021	73.6159	72.6107	71.9702	72.1002	72.4214
			606.503	73.6357	72.5644	71.9226	72.0156	72.4411
			606.985	73.7397	72.6405	71.9923	72.0243	72.5649
			607.467	73.9269	72.8316	72.1745	72.1199	72.7739
			607.949	74.1648	73.0946	72.4258	72.2604	73.0152
			608.431	74.4059	73.3711	72.6856	72.3907	73.2244
			608.913	74.6076	73.6109	72.9021	72.467	73.3527
			609.395	74.7495	73.789	73.0504	72.475	73.3851
			609.878	74.8362	73.9077	73.1345	72.4295	73.3427
			610.36	74.8896	73.987	73.1749	72.3608	73.267
			610.842	74.9326	74.0453	73.1873	72.2917	73.1959
			611.324	74.9747	74.0868	73.169	72.2231	73.1436
			611.806	75.0088	74.1007	73.0988	72.1346	73.0971
			612.288	75.0199	74.0723	72.9537	72.0028	73.0303
			612.77	74.9985	73.9989	72.7289	71.8221	72.9257
			613.252	74.952	73.9002	72.4518	71.6176	72.7902
			613.735	74.9047	73.8139	72.1789	71.4402	72.6565
			614.217	74.8879	73.7809	71.9759	71.3441	72.5678
			614.699	74.9237	73.8234	71.8899	71.3588	72.5544
			615.181	75.0141	73.932	71.9294	71.4719	72.6174
			615.663	75.1405	74.0683	72.0629	71.6328	72.7275
			616.145	75.2765	74.1843	72.2389	71.7796	72.8427
			616.627	75.403	74.2438	72.4109	71.8681	72.9313
			617.109	75.5188	74.2398	72.5567	71.8939	72.9881
			617.591	75.6392	74.1946	72.6799	71.8916	73.0352
			618.074	75.7839	74.1456	72.7965	71.914	73.1067
			618.556	75.9607	74.1237	72.9148	71.9994	73.2255
			619.038	76.1575	74.1378	73.024	72.1506	73.3885
			619.52	76.3461	74.1757	73.0987	72.3347	73.5691
			620.002	76.4978	74.2192	73.1172	72.5051	73.734
			620.484	76.5971	74.2604	73.0783	72.6261	73.8618
			620.966	76.6497	74.3102	73.0093	72.6904	73.9526
			621.448	76.6791	74.3925	72.9561	72.719	74.0239
			621.931	76.7144	74.5287	72.9618	72.7468	74.0968
			622.413	76.7746	74.7188	73.0425	72.8012	74.1791
			622.895	76.8587	74.9352	73.1764	72.8868	74.2573
			623.377	76.9471	75.1302	73.3126	72.9842	74.3032
			623.859	77.0134	75.256	73.3952	73.0631	74.2894
			624.341	77.0372	75.2842	73.3885	73.0991	74.2063
			624.823	77.0142	75.2179	73.2928	73.0855	74.069
			625.305	76.9559	75.0884	73.1414	73.0338	73.9124
			625.788	76.8824	74.9408	72.9829	72.964	73.7741
			626.27	76.8103	74.8124	72.8569	72.8905	73.6761
			626.752	76.7457	74.7189	72.7766	72.8139	73.6154
			627.234	76.6838	74.6521	72.7283	72.7231	73.5685
			627.716	76.6169	74.5917	72.6857	72.6062	73.5078
			628.198	76.5432	74.5199	72.6284	72.4615	73.418
			628.68	76.4716	74.4326	72.5547	72.303	73.3039
			629.162	76.4199	74.3401	72.4827	72.1569	73.1885
			629.644	76.4057	74.2605	72.4396	72.0493	73.0993
			630.126	76.4368	74.2069	72.4457	71.9931	73.0535
			630.609	76.5045	74.1792	72.5025	71.9816	73.0485
			631.091	76.5863	74.1645	72.5918	71.9921	73.0644
			631.573	76.6542	74.1444	72.6847	71.9994	73.0762
			632.055	76.6864	74.1065	72.756	71.9878	73.0679
			632.537	76.6744	74.0515	72.7951	71.9594	73.0408
			633.019	76.6258	73.9937	72.8081	71.9309	73.0131
			633.501	76.5589	73.953	72.8121	71.9233	73.0091
			633.984	76.4934	73.9435	72.8229	71.9477	73.0451
			634.466	76.4432	73.9655	72.8466	71.9986	73.1194
			634.948	76.4113	74.0046	72.8761	72.0552	73.2133
			635.43	76.3937	74.0398	72.8983	72.0937	73.3003
			635.912	76.3839	74.0542	72.9033	72.0995	73.3598
			636.394	76.3785	74.0437	72.8925	72.076	73.3858
			636.876	76.3777	74.0181	72.8785	72.042	73.3877
			637.358	76.3822	73.994	72.8775	72.0217	73.382
			637.84	76.3891	73.9844	72.8993	72.0308	73.3808
			638.322	76.3897	73.9903	72.9398	72.068	73.3831
			638.805	76.3718	74	72.9818	72.1168	73.3767
			639.287	76.3256	73.9956	73.004	72.1557	73.3458
			639.769	76.249	73.9625	72.9915	72.1702	73.2827
			640.251	76.15	73.8969	72.9429	72.1599	73.1938
			640.733	76.0426	73.8066	72.8694	72.1362	73.0977
			641.215	75.9389	73.7053	72.7868	72.1131	73.0145
			641.697	75.8415	73.6033	72.7046	72.0954	72.9541
			642.179	75.7397	73.5009	72.6201	72.0729	72.9091
			642.662	75.6144	73.3894	72.52	72.0244	72.8581
			643.144	75.4475	73.2567	72.3893	71.9293	72.7768
			643.626	75.2323	73.0964	72.2231	71.7799	72.652
			644.108	74.9792	72.9138	72.0318	71.589	72.4894
			644.59	74.7134	72.7244	71.8399	71.3859	72.3123
			645.072	74.4647	72.5475	71.6742	71.2048	72.1506
			645.554	74.2555	72.3953	71.5516	71.0687	72.0264
			646.036	74.0911	72.2668	71.4697	70.98	71.9435
			646.519	73.9574	72.1469	71.4079	70.9197	71.8858
			647.001	73.8277	72.0136	71.3369	70.8581	71.8255
			647.483	73.6717	71.8471	71.231	70.7674	71.7365
			647.965	73.4663	71.6377	71.0798	70.6339	71.6048
			648.447	73.2001	71.388	70.8901	70.4613	71.4331
			648.929	72.8738	71.1087	70.6798	70.2645	71.2361
			649.411	72.4938	70.8098	70.4652	70.0581	71.0297
			649.893	72.0672	70.4939	70.2503	69.8461	70.8202
			650.375	71.598	70.1545	70.024	69.6185	70.6012
			650.857	71.0902	69.7814	69.7659	69.3584	70.3577
			651.34	70.5515	69.3684	69.4579	69.0512	70.0753
			651.822	69.9964	68.9185	69.0929	68.6934	69.7476
			652.304	69.4456	68.4438	68.6778	68.294	69.3783
			652.786	68.9186	67.9582	68.2274	67.868	68.9764
			653.268	68.427	67.4692	67.754	67.4255	68.5468
			653.75	67.9696	66.9717	67.2584	66.9637	68.0842
			654.232	67.5347	66.4496	66.7284	66.4657	67.5725
			654.715	67.1077	65.8845	66.1454	65.9088	66.9919
			655.197	66.6804	65.2662	65.4955	65.2755	66.3293
			655.679	66.2568	64.6006	64.7803	64.5637	65.5867
			656.161	65.853	63.9106	64.0195	63.7894	64.7829
			656.643	65.4906	63.2288	63.2461	62.982	63.9481
			657.125	65.1885	62.5875	62.4951	62.174	63.114
			657.607	64.9579	62.0112	61.7955	61.3934	62.3069
			658.089	64.8021	61.5152	61.1665	60.6619	61.5474
			658.571	64.7209	61.11	60.6213	59.9996	60.8545
			659.054	64.7151	60.8065	60.173	59.4294	60.2523
			659.536	64.7887	60.6176	59.8367	58.9781	59.7695
			660.018	64.9456	60.5537	59.6272	58.6705	59.4341
			660.5	65.1855	60.6165	59.5511	58.5195	59.2617
			660.982	65.4992	60.7925	59.6009	58.5182	59.2474
			661.464	65.8679	61.0536	59.7525	58.639	59.3638
			661.946	66.266	61.3618	59.97	58.8396	59.5673
			662.428	66.6665	61.679	60.2143	59.0753	59.8099
			662.91	67.0469	61.9752	60.4527	59.31	60.0515
			663.393	67.3932	62.2343	60.6649	59.5225	60.2671
			663.875	67.7003	62.4531	60.8441	59.7067	60.4474
			664.357	67.9701	62.6361	60.992	59.8651	60.5938
			664.839	68.2081	62.7901	61.1131	60.0016	60.7108
			665.321	68.4207	62.9196	61.2103	60.1166	60.8008
			665.803	68.6144	63.0269	61.2837	60.2062	60.8634
			666.285	68.7981	63.115	61.3327	60.2651	60.8979
			666.768	68.9855	63.1915	61.3605	60.2925	60.9089
			667.25	69.1968	63.2724	61.3788	60.3001	60.912
			667.732	69.4511	63.3783	61.4082	60.3167	60.9352
			668.214	69.7456	63.52	61.4684	60.3745	61.0021
			668.696	70.0438	63.6829	61.5595	60.4792	61.1071
			669.178	70.3008	63.8349	61.6587	60.6006	61.216
			669.66	70.4967	63.9504	61.7384	60.6993	61.2951
			670.142	70.6395	64.0217	61.7821	60.7518	61.3279
			670.624	70.7492	64.0549	61.7876	60.7542	61.3143
			671.106	70.8464	64.0638	61.763	60.7159	61.2651
			671.589	70.9484	64.0647	61.7214	60.6528	61.1966
			672.071	71.0674	64.0716	61.6758	60.5817	61.1254
			672.553	71.2086	64.092	61.6341	60.5139	61.0625
			673.035	71.3701	64.1237	61.5957	60.4516	61.009
			673.517	71.544	64.1552	61.5514	60.3872	60.9558
			673.999	71.7205	64.1718	61.4888	60.3078	60.8884
			674.481	71.8918	64.1625	61.3991	60.2028	60.7953
			674.963	72.0553	64.1258	61.2833	60.0697	60.674
			675.446	72.2125	64.07	61.152	59.9163	60.5326
			675.928	72.367	64.0087	61.0213	59.7558	60.3849
			676.41	72.52	63.9542	60.9047	59.6	60.2433
			676.892	72.6692	63.9114	60.807	59.4533	60.1116
			677.374	72.8086	63.8761	60.7223	59.3105	59.9841
			677.856	72.9317	63.8389	60.638	59.1611	59.8493
			678.338	73.0335	63.7901	60.5416	58.9959	59.6977
			678.82	73.1123	63.7253	60.4269	58.8127	59.5271
			679.303	73.1698	63.6461	60.296	58.6177	59.3446
			679.784	73.2092	63.559	60.1569	58.4227	59.1625
			680.267	73.2339	63.47	60.0184	58.2386	58.9919
			680.749	73.2464	63.3814	59.8851	58.0703	58.8369
			681.231	73.2485	63.2912	59.756	57.9156	58.6935
			681.713	73.2431	63.196	59.6274	57.7689	58.5532
			682.195	73.2346	63.0949	59.4972	57.6269	58.41
			682.677	73.229	62.992	59.3689	57.4927	58.2653
			683.159	73.2323	62.8963	59.251	57.3759	58.128
			683.641	73.2485	62.818	59.1541	57.2878	58.011
			684.124	73.2778	62.7637	59.085	57.2352	57.9246
			684.606	73.3166	62.7336	59.0434	57.2161	57.871
			685.088	73.3597	62.7219	59.0227	57.2204	57.8442
			685.57	73.4028	62.7209	59.014	57.235	57.8344
			686.052	73.4451	62.7258	59.0118	57.2506	57.8338
			686.534	73.4894	62.737	59.0167	57.2656	57.8408
			687.016	73.5405	62.7592	59.0348	57.2857	57.8595
			687.498	73.6022	62.7974	59.0721	57.3186	57.8957
			687.981	73.6747	62.8516	59.1291	57.3675	57.9501
			688.463	73.7541	62.9153	59.1977	57.4279	58.0162
			688.945	73.8339	62.9769	59.2633	57.4882	58.0806
			689.427	73.9088	63.0255	59.311	57.5361	58.1296
			689.909	73.9772	63.056	59.3325	57.5644	58.1552
			690.391	74.0416	63.0721	59.3294	57.5747	58.1585
			690.873	74.1074	63.0838	59.3123	57.5756	58.1483
			691.355	74.1795	63.1024	59.2946	57.5771	58.1355
			691.837	74.2592	63.1341	59.2858	57.5838	58.1261
			692.32	74.3435	63.1764	59.2865	57.5917	58.1177
			692.802	74.4258	63.2192	59.2889	57.5896	58.1003
			693.284	74.4995	63.2495	59.2816	57.5648	58.0623
			693.766	74.5608	63.2578	59.2554	57.5102	57.9968
			694.248	74.6099	63.242	59.2084	57.4282	57.9061
			694.73	74.6506	63.2075	59.1463	57.3299	57.8012
			695.212	74.6879	63.164	59.0787	57.2293	57.6963
			695.694	74.7249	63.1194	59.0137	57.1368	57.6026
			696.177	74.7619	63.077	58.9539	57.0546	57.5234
			696.659	74.7963	63.0343	58.8962	56.9765	57.4534
			697.141	74.8252	62.9862	58.8345	56.8937	57.3841
			697.623	74.8474	62.9301	58.7652	56.8005	57.309
			698.105	74.8648	62.8682	58.6904	56.6998	57.2287
			698.587	74.882	62.8086	58.6176	56.6023	57.1508
			699.069	74.9045	62.7614	58.5566	56.5219	57.0855
			699.551	74.9364	62.7344	58.5144	56.4693	57.0406
			700.033	74.9793	62.7301	58.4921	56.447	57.0167
			700.516	75.0323	62.7452	58.4853	56.4487	57.008
			700.998	75.0933	62.7735	58.4875	56.4641	57.0055
			701.48	75.1616	62.8105	58.4952	56.4849	57.0038
			701.962	75.2379	62.856	58.5113	56.5093	57.0041
			702.444	75.3241	62.9144	58.5439	56.5431	57.015
			702.926	75.4216	62.9922	58.603	56.5963	57.0482
			703.408	75.5299	63.0938	58.6957	56.6776	57.1134
			703.89	75.6461	63.2195	58.8228	56.7905	57.2146
			704.373	75.7663	63.3657	58.9797	56.9332	57.3498
			704.855	75.8879	63.5282	59.1601	57.1018	57.5147
			705.337	76.0114	63.7059	59.3611	57.2949	57.7079
			705.819	76.1413	63.9026	59.5856	57.5166	57.9335
			706.301	76.2843	64.1264	59.8417	57.7752	58.1999
			706.783	76.4468	64.3851	60.1378	58.0793	58.5154
			707.265	76.6316	64.6824	60.4777	58.4319	58.8826
			707.747	76.8363	65.0145	60.8573	58.8274	59.2951
			708.23	77.0543	65.3711	61.2652	59.2534	59.7391
			708.712	77.2766	65.7391	61.6872	59.6944	60.198
			709.194	77.4946	66.1068	62.1113	60.1381	60.6583
			709.676	77.7025	66.467	62.5307	60.5784	61.1132
			710.158	77.897	66.8168	62.9436	61.0145	61.5618
			710.64	78.0763	67.155	63.3496	61.4471	62.0046
			711.122	78.2391	67.4793	63.7454	61.8734	62.4397
			711.604	78.3833	67.7841	64.1232	62.285	62.859
			712.086	78.5063	68.0613	64.4714	62.6686	63.2502
			712.568	78.6059	68.303	64.7784	63.0113	63.6009
			713.051	78.6816	68.5046	65.0371	63.3051	63.9034
			713.533	78.7352	68.6669	65.247	63.5495	64.1578
			714.015	78.7701	68.7948	65.414	63.7513	64.3711
			714.497	78.7901	68.8949	65.5468	63.9201	64.5529
			714.979	78.7982	68.9726	65.6525	64.0632	64.7103
			715.461	78.7949	69.0292	65.7343	64.1824	64.8447
			715.943	78.7793	69.0628	65.7908	64.274	64.9514
			716.425	78.7496	69.07	65.8185	64.3319	65.0229
			716.908	78.7043	69.0487	65.8153	64.3521	65.0535
			717.39	78.6438	69.0002	65.7825	64.3358	65.0426
			717.872	78.57	68.9288	65.7255	64.2899	64.9952
			718.354	78.4862	68.8404	65.6512	64.2241	64.9199
			718.836	78.3955	68.7398	65.5652	64.1468	64.825
			719.318	78.3006	68.629	65.4697	64.0619	64.7154
			719.8	78.2028	68.5073	65.3633	63.9676	64.5921
			720.282	78.1031	68.3732	65.2432	63.859	64.4534
			720.764	78.0024	68.2267	65.1081	63.7314	64.2994
			721.247	77.9024	68.0711	64.9604	63.5846	64.1335
			721.729	77.8053	67.9122	64.805	63.4227	63.9627
			722.211	77.7133	67.7558	64.6474	63.2524	63.7949
			722.693	77.6271	67.6053	64.4903	63.0793	63.6349
			723.175	77.5464	67.4598	64.332	62.9054	63.4826
			723.657	77.4695	67.3148	64.1678	62.729	63.3325
			724.139	77.3944	67.1649	63.9921	62.5466	63.1773
			724.621	77.3197	67.0062	63.8024	62.3562	63.0111
			725.104	77.2451	66.8385	63.6008	62.1587	62.8322
			725.586	77.1711	66.6649	63.3934	61.9583	62.6436
			726.068	77.098	66.4898	63.1873	61.7598	62.4502
			726.55	77.0253	66.3161	62.987	61.5658	62.2559
			727.032	76.9512	66.143	62.7921	61.3745	62.0606
			727.514	76.8731	65.9667	62.5977	61.1803	61.8601
			727.996	76.7887	65.7826	62.3978	60.9773	61.6487
			728.478	76.6969	65.5877	62.1883	60.7622	61.4226
			728.96	76.5984	65.3828	61.9698	60.5366	61.1823
			729.443	76.495	65.1719	61.747	60.3065	60.9328
			729.925	76.3887	64.9603	61.5255	60.0787	60.6814
			730.407	76.28	64.7514	61.3083	59.8569	60.4334
			730.889	76.168	64.5445	61.0934	59.6388	60.1894
			731.371	76.0502	64.3357	60.8742	59.4175	59.9453
			731.853	75.9243	64.1198	60.6429	59.1842	59.6947
			732.335	75.7897	63.8935	60.3946	58.9329	59.4325
			732.817	75.6476	63.6572	60.1297	58.6634	59.1578
			733.3	75.5011	63.4148	59.854	58.3813	58.874
			733.782	75.3541	63.1713	59.5751	58.0944	58.5867
			734.264	75.2092	62.93	59.2981	57.8082	58.2999
			734.746	75.0674	62.69	59.0231	57.5233	58.0138
			735.228	74.9278	62.4472	58.7453	57.235	57.7245
			735.71	74.7899	62.1972	58.4583	56.9369	57.4268
			736.192	74.6538	61.9382	58.1587	56.6256	57.1179
			736.674	74.5217	61.6729	57.8487	56.3034	56.7998
			737.157	74.3972	61.4084	57.5365	55.9787	56.479
			737.639	74.2832	61.1526	57.2322	55.6622	56.1635
			738.121	74.1807	60.9103	56.943	55.3616	55.8587
			738.603	74.087	60.6805	56.6699	55.0778	55.5643
			739.085	73.9968	60.4569	56.4066	54.8046	55.2751
			739.567	73.9034	60.2307	56.1437	54.5319	54.9833
			740.049	73.8013	59.9945	55.8727	54.2511	54.6832
			740.531	73.6875	59.7461	55.5905	53.959	54.3744
			741.013	73.5621	59.4884	55.3004	53.6594	54.0619
			741.495	73.4272	59.2269	55.0094	53.36	53.7528
			741.978	73.2852	58.9663	54.7238	53.068	53.4527
			742.46	73.1376	58.7081	54.4461	52.7859	53.1621
			742.942	72.9844	58.4492	54.1736	52.5106	52.8766
			743.424	72.8253	58.1854	53.9007	52.2355	52.5898
			743.906	72.66	57.9139	53.6229	51.9546	52.2969
			744.388	72.4895	57.6356	53.3393	51.6656	51.9979
			744.87	72.3156	57.3552	53.0528	51.3704	51.6968
			745.352	72.14	57.0778	52.7677	51.0734	51.3985
			745.835	71.9627	56.806	52.4855	50.7768	51.1049
			746.317	71.7817	56.537	52.2031	50.4787	50.8123
			746.799	71.5936	56.2634	51.9128	50.1726	50.512
			747.281	71.3953	55.9768	51.6061	49.8512	50.1948
			747.763	71.1856	55.6715	51.2781	49.5099	49.8554
			748.245	70.9659	55.3478	50.9302	49.1506	49.4957
			748.727	70.7396	55.0114	50.5697	48.7801	49.1236
			749.209	70.5102	54.6701	50.2057	48.4076	48.7492
			749.692	70.2793	54.3296	49.844	48.0387	48.3787
			750.174	70.0451	53.9896	49.4837	47.6726	48.0113
			750.656	69.8032	53.6442	49.117	47.302	47.639
			751.138	69.5483	53.2849	48.7335	46.917	47.2509
			751.62	69.2771	52.905	48.3259	46.5104	46.8391
			752.102	68.9892	52.5031	47.8936	46.0816	46.4025
			752.584	68.688	52.0838	47.4437	45.6371	45.9477
			753.066	68.378	51.6544	46.9871	45.1867	45.4848
			753.548	68.0632	51.2215	46.533	44.738	45.0219
			754.031	67.7454	50.7868	46.0846	44.2927	44.5609
			754.513	67.4239	50.3476	45.638	43.8456	44.0972
			754.995	67.0973	49.8993	45.1858	43.3887	43.6229
			755.477	66.7661	49.4392	44.722	42.9159	43.1322
			755.959	66.4339	48.9699	44.2458	42.4271	42.6257
			756.441	66.1077	48.499	43.7626	41.9283	42.1102
			756.923	65.7952	48.0351	43.28	41.4282	41.5957
			757.405	65.503	47.5841	42.8032	40.9329	41.0888
			757.888	65.2338	47.1451	42.3309	40.4415	40.5897
			758.37	64.9865	46.7113	41.8552	39.9466	40.0911
			758.852	64.7584	46.2735	41.3653	39.4382	39.5826
			759.334	64.5469	45.8253	40.8534	38.9089	39.0559
			759.816	64.3517	45.3662	40.3188	38.3582	38.5093
			760.298	64.1744	44.9022	39.7681	37.7929	37.9478
			760.78	64.0167	44.4408	39.2112	37.2217	37.3784
			761.262	63.8777	43.9863	38.6552	36.6505	36.8054
			761.744	63.7523	43.5358	38.1004	36.0771	36.2259
			762.227	63.6323	43.0795	37.5392	35.4923	35.6304
			762.709	63.5082	42.6049	36.9601	34.8837	35.0073
			763.191	63.3728	42.1025	36.3541	34.2426	34.3494
			763.673	63.223	41.5704	35.7188	33.5688	33.6581
			764.155	63.0594	41.014	35.0596	32.8703	32.9431
			764.637	62.8846	40.4427	34.3857	32.1589	32.2174
			765.119	62.7	39.8636	33.7041	31.4434	31.4901
			765.601	62.5035	39.2768	33.0146	30.7243	30.7614
			766.083	62.2908	38.6754	32.3102	29.9932	30.0223
			766.566	62.0564	38.0491	31.5803	29.2382	29.2599
			767.048	61.7975	37.3906	30.8179	28.4505	28.4647
			767.53	61.5151	36.7	30.0243	27.6308	27.6367
			768.012	61.2142	35.9854	29.2092	26.7888	26.7858
			768.494	60.9011	35.2591	28.3865	25.9393	25.9272
			768.976	60.58	34.5312	27.5669	25.0943	25.073
			769.458	60.2509	33.8041	26.7531	24.2568	24.2269
			769.94	59.9098	33.0726	25.9385	23.4202	23.3824
			770.423	59.5508	32.3275	25.1128	22.5735	22.5284
			770.905	59.1703	31.5621	24.2688	21.7086	21.6567
			771.387	58.7687	30.7777	23.4084	20.8272	20.7684
			771.869	58.3513	29.9839	22.5435	19.9411	19.8747
			772.351	57.9253	29.1943	21.6906	19.0675	18.9921
			772.833	57.4966	28.4199	20.8633	18.2206	18.1345
			773.315	57.0669	27.6633	20.0655	17.4052	17.3063
			773.797	56.6339	26.9188	19.2913	16.6153	16.5017
			774.279	56.1931	26.1767	18.5291	15.8392	15.7101
			774.762	55.7415	25.4304	17.7704	15.0682	14.9236
			775.244	55.2808	24.6825	17.0159	14.3027	14.1441
			775.726	54.8168	23.9453	16.2767	13.5537	13.3837
			776.208	54.3575	23.2354	15.5687	12.8371	12.6591
			776.69	53.9092	22.566	14.9052	12.1657	11.9831
			777.172	53.4734	21.9406	14.2893	11.5424	11.3577
			777.654	53.047	21.3518	13.7136	10.9591	10.7741
			778.136	52.6245	20.7867	13.165	10.4028	10.2176
			778.619	52.2027	20.2344	12.6333	9.86367	9.67748
			779.101	51.7827	19.6934	12.1176	9.34194	9.15332
			779.583	51.3705	19.1721	11.627	8.84806	8.65545
			780.065	50.9742	18.6846	11.1754	8.39687	8.19893
			780.547	50.5997	18.2426	10.7728	7.99844	7.79438
			781.029	50.2477	17.8487	10.4194	7.65152	7.44103
			781.511	49.9137	17.4958	10.105	7.34344	7.12662
			781.993	49.5913	17.1714	9.81472	7.0569	6.834
			782.476	49.2767	16.8657	9.53858	6.77956	6.55085
			782.958	48.9717	16.5777	9.27722	6.51119	6.27682
			783.44	48.6838	16.3158	9.04235	6.26394	6.02391
			783.922	48.4225	16.0928	8.85025	6.05555	5.8098
			784.404	48.1951	15.9184	8.71246	5.89926	5.6478
			784.886	48.0022	15.7922	8.62887	5.79622	5.53924
			785.368	47.8381	15.7043	8.58738	5.73471	5.47284
			785.85	47.6943	15.6399	8.57057	5.69696	5.4313
			786.332	47.564	15.5879	8.56527	5.66922	5.40131
			786.814	47.4466	15.5472	8.56978	5.64944	5.38104
			787.297	47.3475	15.527	8.59428	5.64812	5.38089
			787.779	47.2751	15.5417	8.65457	5.68196	5.417
			788.261	47.2358	15.6019	8.76236	5.76383	5.50144
			788.743	47.2302	15.7088	8.91812	5.89524	5.63476
			789.225	47.2525	15.8532	9.11035	6.06534	5.8054
			789.707	47.294	16.0215	9.32209	6.25757	5.99634
			790.189	47.3478	16.2035	9.54042	6.4594	6.1951
			790.671	47.4126	16.3991	9.76373	6.66984	6.40094
			791.154	47.4933	16.6177	10.0023	6.89994	6.62528
			791.636	47.5974	16.8734	10.2722	7.16631	6.88489
			792.118	47.7307	17.1758	10.5858	7.48109	7.1919
			792.6	47.8934	17.5242	10.9447	7.84462	7.54645
			793.082	48.0798	17.9078	11.3394	8.24498	7.93659
			793.564	48.2819	18.3115	11.7553	8.66499	8.34525
			794.046	48.4941	18.7246	12.1822	9.09221	8.76049
			794.528	48.7163	19.1463	12.6204	9.52632	9.1826
			795.01	48.9544	19.586	13.0806	9.97942	9.62429
			795.493	49.2159	20.0563	13.5778	10.4691	10.1034
			795.975	49.5059	20.5653	14.1215	11.0084	10.6326
			796.457	49.8232	21.1102	14.7094	11.5981	11.2126
			796.939	50.1602	21.6784	15.3284	12.2264	11.8313
			797.421	50.5072	22.2544	15.9615	12.8763	12.4718
			797.903	50.8571	22.8284	16.5973	13.5346	13.1221
			798.385	51.209	23.4022	17.2369	14.1998	13.7821
			798.867	51.5686	23.9889	17.8924	14.8818	14.4631
			799.35	51.9444	24.605	18.5802	15.5954	15.1803
			799.832	52.3434	25.2623	19.3107	16.3507	15.9433
			800.314	52.7676	25.9609	20.0818	17.146	16.749
			800.796	53.2132	26.6896	20.8796	17.9688	17.5821
			801.278	53.6739	27.4324	21.685	18.8016	18.4233
			801.76	54.1442	28.1774	22.4844	19.6318	19.2586
			802.242	54.6222	28.9218	23.2751	20.4573	20.0863
			802.724	55.109	29.6727	24.0658	21.2862	20.9163
			803.207	55.6065	30.4399	24.8696	22.1303	21.7626
			803.689	56.1131	31.2288	25.6955	22.996	22.634
			804.171	56.6235	32.0351	26.5416	23.879	23.5274
			804.653	57.1292	32.8453	27.3958	24.765	24.4282
			805.135	57.6225	33.6433	28.2421	25.637	25.3175
			805.617	58.1009	34.4183	29.0687	26.4832	26.1812
			806.099	58.5678	35.1699	29.8734	27.3032	27.0163
			806.581	59.0317	35.9073	30.6637	28.1067	27.8305
			807.063	59.5012	36.6433	31.4505	28.907	28.6358
			807.545	59.9811	37.3862	32.2401	29.7123	29.4403
			808.028	60.4692	38.1351	33.0298	30.5206	30.2427
			808.51	60.9579	38.8794	33.8079	31.3199	31.0319
			808.992	61.4372	39.6045	34.56	32.0952	31.7935
			809.474	61.8991	40.2991	35.2761	32.8355	32.5171
			809.956	62.3405	40.9601	35.9556	33.54	33.2022
			810.438	62.763	41.5929	36.6072	34.2165	33.8576
			810.92	63.1704	42.2075	37.2432	34.8769	34.4961
			811.403	63.5653	42.8119	37.8725	35.529	35.1276
			811.885	63.9474	43.4076	38.4964	36.1725	35.7538
			812.367	64.3139	43.9898	39.1084	36.7985	36.3689
			812.849	64.6616	44.5513	39.6992	37.3963	36.9643
			813.331	64.9903	45.0877	40.2636	37.9598	37.5355
			813.813	65.3039	45.6013	40.8044	38.4931	38.0864
			814.295	65.6098	46.1014	41.3327	39.01	38.6288
			814.777	65.9159	46.5998	41.8629	39.529	39.1777
			815.259	66.2279	47.1063	42.4068	40.0661	39.7445
			815.741	66.5466	47.6246	42.9691	40.6297	40.3329
			816.224	66.8692	48.1527	43.5477	41.2195	40.9394
			816.706	67.1911	48.6868	44.1377	41.8307	41.5579
			817.188	67.5097	49.2263	44.7376	42.46	42.1863
			817.67	67.8261	49.7769	45.3528	43.1101	42.8298
			818.152	68.145	50.35	45.9949	43.7901	43.5013
			818.634	68.4731	50.9584	46.6777	44.5113	44.2155
			819.116	68.8156	51.6115	47.4111	45.2821	44.9831
			819.598	69.1752	52.3113	48.1972	46.1041	45.8062
			820.081	69.5517	53.0528	49.0301	46.9721	46.6789
			820.563	69.9434	53.8279	49.9006	47.8781	47.5913
			821.045	70.3492	54.6295	50.8008	48.8155	48.5351
			821.527	70.7692	55.4552	51.7276	49.7828	49.5075
			822.009	71.2042	56.3063	52.6821	50.7819	50.5099
			822.491	71.6538	57.1844	53.6658	51.8143	51.5439
			822.973	72.1141	58.0873	54.6765	52.8767	52.6068
			823.455	72.5781	59.0065	55.7051	53.9579	53.6884
			823.938	73.036	59.9285	56.7376	55.0416	54.7729
			824.42	73.4788	60.8382	57.7584	56.1099	55.8433
			824.902	73.9001	61.7236	58.7553	57.1495	56.8871
			825.384	74.2971	62.5781	59.7219	58.154	57.8983
			825.866	74.6699	63.4002	60.6569	59.1233	58.8771
			826.348	75.0194	64.1906	61.5609	60.0601	59.8256
			826.83	75.3451	64.9486	62.4325	60.9649	60.7432
			827.312	75.644	65.6703	63.2667	61.834	61.6242
			827.794	75.9121	66.3489	64.0552	62.6597	62.4588
			828.277	76.1457	66.9779	64.7901	63.4335	63.2369
			828.759	76.3445	67.5538	65.4673	64.1498	63.9525
			829.241	76.5125	68.0788	66.0885	64.8086	64.6064
			829.723	76.6572	68.5594	66.6603	65.4154	65.2061
			830.205	76.7886	69.0052	67.1918	65.9781	65.7624
			830.687	76.9159	69.4243	67.6903	66.5042	66.2849
			831.169	77.0462	69.8219	68.1595	66.9972	66.7791
			831.651	77.1837	70.1991	68.5989	67.4572	67.2452
			832.134	77.331	70.5549	69.0063	67.8821	67.6808
			832.616	77.4903	70.8882	69.3805	68.2707	68.0833
			833.098	77.6648	71.2004	69.7232	68.6245	68.4528
			833.58	77.8583	71.495	70.0395	68.9485	68.7925
			834.062	78.0745	71.7769	70.3357	69.2491	69.1075
			834.544	78.3149	72.0499	70.6167	69.5314	69.4018
			835.026	78.5781	72.3155	70.8846	69.7981	69.6768
			835.508	78.8593	72.5725	71.1379	70.0482	69.9308
			835.99	79.1522	72.8188	71.3736	70.2794	70.1612
			836.472	79.4504	73.0524	71.5895	70.4898	70.3662
			836.955	79.7486	73.2735	71.7857	70.6794	70.5472
			837.437	80.0435	73.4844	71.9647	70.8511	70.7086
			837.919	80.3328	73.6877	72.1303	71.0085	70.8558
			838.401	80.6151	73.8852	72.2852	71.1544	70.993
			838.883	80.8883	74.0761	72.4296	71.2892	71.1212
			839.365	81.1501	74.2575	72.5616	71.4109	71.2381
			839.847	81.3981	74.4259	72.6781	71.5162	71.3397
			840.33	81.6299	74.5785	72.7771	71.6031	71.4229
			840.812	81.8443	74.7142	72.8588	71.6717	71.4872
			841.294	82.0402	74.8339	72.9254	71.7245	71.5353
			841.776	82.2175	74.9392	72.9798	71.7648	71.5713
			842.258	82.3762	75.0307	73.0236	71.7953	71.5984
			842.74	82.5163	75.1073	73.056	71.8158	71.6175
			843.222	82.6388	75.1665	73.0745	71.8244	71.6264
			843.704	82.7454	75.2064	73.0767	71.8181	71.6221
			844.186	82.8386	75.2268	73.0618	71.7953	71.6024
			844.668	82.9215	75.2305	73.0326	71.7569	71.5678
			845.151	82.9971	75.2225	72.9941	71.7063	71.5218
			845.633	83.067	75.2078	72.9514	71.6478	71.4687
			846.115	83.1315	75.1895	72.9075	71.5842	71.4114
			846.597	83.1896	75.1675	72.8611	71.5157	71.3498
			847.079	83.2394	75.1383	72.8075	71.4394	71.2801
			847.561	83.2795	75.0973	72.7404	71.3514	71.1971
			848.043	83.3097	75.0408	72.6549	71.2483	71.0963
			848.525	83.3305	74.9682	72.5498	71.1291	70.9761
			849.008	83.3427	74.8816	72.4273	70.9952	70.8379
			849.49	83.3468	74.7847	72.2919	70.8489	70.6852
			849.972	83.3423	74.6804	72.147	70.6914	70.5207
			850.454	83.3277	74.5691	71.9932	70.5213	70.345
			850.936	83.3017	74.4486	71.8277	70.3353	70.1556
			851.418	83.2637	74.3155	71.646	70.1294	69.949
			851.9	83.2154	74.1671	71.4445	69.9014	69.7227
			852.382	83.1596	74.0032	71.2228	69.6525	69.4766
			852.865	83.0999	73.8266	70.9839	69.3873	69.2142
			853.347	83.0387	73.6411	70.7334	69.1116	68.9398
			853.829	82.9765	73.4502	70.4761	68.8301	68.6573
			854.311	82.911	73.2545	70.2146	68.5441	68.3673
			854.793	82.8382	73.0525	69.948	68.2517	68.0677
			855.275	82.7548	72.8414	69.674	67.9497	67.7553
			855.757	82.659	72.6195	69.3907	67.6358	67.4289
			856.239	82.5524	72.3884	69.0995	67.3115	67.0912
			856.721	82.4391	72.1529	68.8051	66.9819	66.7493
			857.204	82.3247	71.9193	68.5143	66.6543	66.4124
			857.686	82.2144	71.6935	68.2335	66.3356	66.0891
			858.168	82.1116	71.4783	67.9663	66.0301	65.7843
			858.65	82.0175	71.2734	67.7131	65.7392	65.4989
			859.132	81.9322	71.0771	67.4725	65.4631	65.2315
			859.614	81.8553	70.8889	67.2441	65.2032	64.9813
			860.096	81.7874	70.7114	67.0303	64.964	64.7503
			860.578	81.7299	70.551	66.8367	64.7528	64.5439
			861.061	81.6845	70.4151	66.6702	64.5769	64.3687
			861.543	81.6517	70.3097	66.5359	64.4408	64.2291
			862.025	81.6304	70.2362	66.435	64.3437	64.1251
			862.507	81.6175	70.1912	66.3642	64.2799	64.0522
			862.989	81.6095	70.1678	66.3183	64.2417	64.0039
			863.471	81.6038	70.1588	66.2922	64.2223	63.9747
			863.953	81.5994	70.1599	66.284	64.2194	63.9629
			864.435	81.597	70.17	66.2947	64.2342	63.9704
			864.917	81.5984	70.191	66.3269	64.2702	64.001
			865.399	81.6054	70.2248	66.3814	64.3292	64.0564
			865.882	81.6186	70.2717	66.4557	64.4094	64.1343
			866.364	81.6373	70.3293	66.5442	64.5051	64.2284
			866.846	81.6604	70.394	66.64	64.6092	64.3311
			867.328	81.6869	70.4627	66.7382	64.7163	64.4363
			867.81	81.7168	70.5348	66.8376	64.8247	64.5425
			868.292	81.7507	70.6119	66.9403	64.9363	64.6522
			868.774	81.789	70.6966	67.0498	65.0547	64.7696
			869.256	81.831	70.7904	67.1678	65.1818	64.8975
			869.739	81.8747	70.8919	67.2927	65.3163	65.035
			870.221	81.9172	70.9971	67.4199	65.4542	65.1776
			870.703	81.9557	71.101	67.5444	65.5908	65.3198
			871.185	81.9886	71.2002	67.6637	65.7239	65.4584
			871.667	82.0164	71.295	67.7797	65.8558	65.5948
			872.149	82.0413	71.3891	67.8988	65.9925	65.7347
			872.631	82.0658	71.4884	68.0285	66.1411	65.8853
			873.113	82.092	71.5983	68.1749	66.3071	66.0523
			873.596	82.1205	71.7215	68.3394	66.4914	66.237
			874.078	82.1508	71.8576	68.5195	66.691	66.4367
			874.56	82.1819	72.0039	68.7102	66.9013	66.6466
			875.042	82.2136	72.1584	68.9076	67.1187	66.8629
			875.524	82.2469	72.3206	69.1108	67.3432	67.0857
			876.006	82.2838	72.4921	69.3227	67.5776	67.3184
			876.488	82.3263	72.6754	69.5474	67.8258	67.5657
			876.97	82.375	72.8716	69.7877	68.0898	67.8309
			877.452	82.4289	73.0789	70.0431	68.3685	68.1133
			877.935	82.4851	73.2928	70.3096	68.6577	68.4089
			878.417	82.54	73.5073	70.5813	68.9521	68.7114
			878.899	82.5907	73.7167	70.8531	69.2483	69.0158
			879.381	82.6357	73.9182	71.1225	69.5458	69.32
			879.863	82.6746	74.1111	71.3898	69.8463	69.6243
			880.345	82.7077	74.2968	71.6565	70.1519	69.9301
			880.827	82.7351	74.4769	71.9229	70.4622	70.2371
			881.309	82.7561	74.6518	72.1871	70.7735	70.5421
			881.792	82.7693	74.8206	72.445	71.0791	70.8395
			882.274	82.7738	74.982	72.692	71.372	71.1234
			882.756	82.7702	75.1358	72.9248	71.6475	71.3904
			883.238	82.7605	75.2833	73.1433	71.9049	71.6409
			883.72	82.7485	75.4271	73.3499	72.1469	71.8788
			884.202	82.738	75.5699	73.5481	72.3773	72.1089
			884.684	82.7317	75.7127	73.7401	72.5988	72.3345
			885.166	82.73	75.8536	73.9257	72.811	72.5552
			885.648	82.731	75.9884	74.1016	73.0108	72.7669
			886.131	82.7317	76.1124	74.2639	73.1945	72.9638
			886.613	82.7294	76.2217	74.4097	73.3593	73.1416
			887.095	82.7229	76.3155	74.5385	73.506	73.2988
			887.577	82.7132	76.3957	74.6527	73.6376	73.4375
			888.059	82.703	76.4661	74.7562	73.7589	73.5619
			888.541	82.6958	76.5302	74.8521	73.8732	73.676
			889.023	82.6944	76.59	74.9418	73.9819	73.7816
			889.505	82.7004	76.6451	75.0242	74.0834	73.8784
			889.987	82.7142	76.6938	75.0975	74.1753	73.9642
			890.47	82.7353	76.7343	75.16	74.2558	74.0378
			890.952	82.7628	76.7663	75.2122	74.3251	74.0999
			891.434	82.7962	76.7913	75.256	74.3852	74.1534
			891.916	82.835	76.8123	75.2943	74.4385	74.2021
			892.398	82.8785	76.8319	75.329	74.4864	74.249
			892.88	82.9261	76.852	75.3602	74.5285	74.2943
			893.362	82.9768	76.8725	75.3862	74.5623	74.3358
			893.844	83.0298	76.8927	75.4049	74.5855	74.37
			894.327	83.085	76.9113	75.4154	74.5976	74.3941
			894.809	83.1427	76.928	75.4184	74.6003	74.4077
			895.291	83.2032	76.9433	75.4167	74.5974	74.4127
			895.773	83.2663	76.9575	75.4131	74.5926	74.4126
			896.255	83.3311	76.9703	75.4091	74.588	74.4097
			896.737	83.3953	76.9799	75.4036	74.5824	74.4045
			897.219	83.4564	76.9836	75.3934	74.572	74.395
			897.701	83.512	76.9788	75.3749	74.5525	74.3775
			898.183	83.561	76.9643	75.3456	74.521	74.3495
			898.666	83.6037	76.9409	75.3058	74.4777	74.3104
			899.148	83.6414	76.9114	75.2583	74.4256	74.2622
			899.63	83.6752	76.8792	75.207	74.3688	74.2086
			900.112	83.7056	76.8463	75.1545	74.3105	74.1529
			900.594	83.7313	76.8122	75.1011	74.2513	74.0965
			901.076	83.7498	76.7742	75.0444	74.1893	74.0385
			901.558	83.7579	76.7283	74.9811	74.1217	73.9764
			902.04	83.7526	76.671	74.9084	74.0464	73.9078
			902.523	83.7323	76.6009	74.826	73.9637	73.8314
			903.005	83.6969	76.5189	74.736	73.8761	73.7481
			903.487	83.6473	76.4276	74.6415	73.7865	73.6595
			903.969	83.5852	76.3296	74.545	73.6965	73.5672
			904.451	83.5122	76.2264	74.4467	73.6053	73.4713
			904.933	83.4293	76.1177	74.3445	73.5092	73.3705
			905.415	83.3376	76.0025	74.2349	73.404	73.263
			905.897	83.2375	75.8799	74.1154	73.2867	73.1475
			906.38	83.1299	75.7504	73.9852	73.1573	73.0248
			906.862	83.0153	75.6159	73.8463	73.0185	72.897
			907.344	82.8946	75.4795	73.7018	72.8744	72.7668
			907.826	82.7681	75.3434	73.5545	72.7288	72.6357
			908.308	82.6358	75.2086	73.4056	72.583	72.5036
			908.79	82.4976	75.0743	73.2551	72.4364	72.3687
			909.272	82.354	74.9389	73.1022	72.2879	72.2294
			909.754	82.2061	74.8012	72.9476	72.1376	72.0859
			910.236	82.0562	74.662	72.7944	71.9882	71.9411
			910.718	81.9069	74.5234	72.6474	71.8445	71.8004
			911.201	81.7605	74.3884	72.5119	71.7116	71.6693
			911.683	81.6176	74.2586	72.3906	71.5927	71.5512
			912.165	81.4774	74.1335	72.2828	71.487	71.4461
			912.647	81.3376	74.0103	72.1839	71.3903	71.3501
			913.129	81.1952	73.8847	72.0872	71.2968	71.2578
			913.611	81.0478	73.753	71.9871	71.2014	71.1641
			914.093	80.8944	73.6137	71.8806	71.1018	71.0666
			914.575	80.7356	73.4678	71.768	70.9986	70.966
			915.058	80.573	73.3186	71.6519	70.8943	70.8646
			915.54	80.4088	73.1696	71.5351	70.7907	70.7644
			916.022	80.2447	73.0233	71.4185	70.6873	70.6655
			916.504	80.0821	72.8804	71.3008	70.5819	70.5657
			916.986	79.9219	72.7401	71.1795	70.4709	70.4618
			917.468	79.7654	72.6012	71.0523	70.3525	70.3512
			917.95	79.6142	72.4633	70.9191	70.2272	70.2332
			918.432	79.4701	72.3264	70.7818	70.0977	70.1095
			918.914	79.3339	72.1914	70.643	69.9676	69.9825
			919.397	79.2051	72.058	70.5048	69.8384	69.8541
			919.879	79.0818	71.925	70.3667	69.7088	69.7241
			920.361	78.9608	71.79	70.2262	69.5744	69.5901
			920.843	78.8392	71.6505	70.0796	69.43	69.4495
			921.325	78.7153	71.5053	69.9244	69.2725	69.3007
			921.807	78.5891	71.355	69.7607	69.1023	69.1446
			922.289	78.4617	71.2015	69.5912	68.9235	68.9842
			922.771	78.3343	71.0469	69.4195	68.7418	68.823
			923.254	78.2073	70.8917	69.2482	68.5618	68.6629
			923.736	78.0792	70.734	69.0772	68.3846	68.503
			924.218	77.9478	70.5702	68.9036	68.2078	68.3402
			924.7	77.8109	70.3967	68.7235	68.0274	68.1706
			925.182	77.6679	70.212	68.534	67.8399	67.9924
			925.664	77.52	70.0176	68.3353	67.6449	67.8067
			926.146	77.3704	69.8178	68.1308	67.4451	67.6175
			926.628	77.2221	69.6179	67.9252	67.2451	67.4297
			927.111	77.0767	69.4219	67.7225	67.0482	67.2464
			927.593	76.9339	69.2305	67.5241	66.8551	67.0672
			928.075	76.7909	69.0414	67.3279	66.6629	66.8885
			928.557	76.6448	68.851	67.1303	66.4671	66.7055
			929.039	76.4933	68.6564	66.928	66.2642	66.5149
			929.521	76.3365	68.4575	66.7201	66.0539	66.3166
			930.003	76.1766	68.257	66.5086	65.8391	66.1143
			930.485	76.0164	68.0591	66.2968	65.6245	65.9127
			930.967	75.8581	67.8671	66.0874	65.4142	65.7159
			931.449	75.7016	67.6811	65.8805	65.2088	65.5243
			931.932	75.5449	67.4982	65.6739	65.006	65.3348
			932.414	75.3851	67.3138	65.4642	64.8013	65.143
			932.896	75.2199	67.1235	65.2492	64.5913	64.9453
			933.378	75.0492	66.9259	65.0298	64.3756	64.7417
			933.86	74.8754	66.7226	64.8096	64.1573	64.5357
			934.342	74.7016	66.5175	64.5938	63.9416	64.3329
			934.824	74.5309	66.3144	64.3859	63.733	64.1377
			935.307	74.3644	66.115	64.1862	63.5328	63.9516
			935.789	74.2011	65.9188	63.9914	63.339	63.7723
			936.271	74.039	65.7234	63.7964	63.1474	63.5954
			936.753	73.8768	65.5265	63.5971	62.9542	63.417
			937.235	73.7147	65.3281	63.393	62.7582	63.2356
			937.717	73.5546	65.1299	63.1868	62.5612	63.0528
			938.199	73.3992	64.9348	62.9834	62.3662	62.8718
			938.681	73.2503	64.745	62.7869	62.1756	62.6948
			939.163	73.1072	64.5598	62.5981	61.9885	62.5216
			939.645	72.967	64.3764	62.4142	61.801	62.3488
			940.128	72.8256	64.1907	62.2302	61.608	62.172
			940.61	72.6797	64	62.0414	61.4057	61.9878
			941.092	72.5283	63.8043	61.8458	61.1938	61.7961
			941.574	72.3733	63.6067	61.6449	60.9759	61.5999
			942.056	72.2185	63.4118	61.4421	60.7578	61.4038
			942.538	72.0679	63.2234	61.241	60.5446	61.2113
			943.02	71.9245	63.0427	61.0428	60.3383	61.023
			943.502	71.7892	62.8677	60.8463	60.1372	60.8363
			943.985	71.6618	62.695	60.6488	59.9378	60.6475
			944.467	71.5419	62.5217	60.4484	59.7371	60.4539
			944.949	71.4297	62.3474	60.2459	59.5343	60.2559
			945.431	71.3264	62.1741	60.0443	59.3317	60.0568
			945.913	71.233	62.005	59.8475	59.1328	59.8611
			946.395	71.149	61.8423	59.6578	58.9395	59.6716
			946.877	71.072	61.685	59.4736	58.7506	59.4875
			947.359	70.9979	61.5295	59.2905	58.5615	59.3049
			947.842	70.9225	61.371	59.1026	58.3665	59.1184
			948.324	70.8431	61.2059	58.9058	58.1617	58.9244
			948.806	70.76	61.0341	58.6996	57.9473	58.723
			949.288	70.6763	60.8587	58.4876	57.7271	58.5178
			949.77	70.5961	60.6846	58.2752	57.5069	58.3139
			950.252	70.5228	60.5155	58.067	57.2911	58.1144
			950.734	70.4576	60.3525	57.8639	57.0804	57.919
			951.216	70.3993	60.193	57.6635	56.8715	57.7233
			951.698	70.3458	60.0332	57.4615	56.6592	57.5217
			952.181	70.2953	59.8699	57.2547	56.4396	57.3105
			952.663	70.2481	59.7029	57.043	56.2126	57.09
			953.145	70.2063	59.5352	56.8299	55.9818	56.8648
			953.627	70.1728	59.3714	56.6203	55.7528	56.6412
			954.109	70.1494	59.2151	56.4175	55.5299	56.4241
			954.591	70.1354	59.0667	56.2213	55.3137	56.2139
			955.073	70.1279	58.9234	56.0276	55.1007	56.0067
			955.555	70.1226	58.7806	55.8307	54.8854	55.7962
			956.038	70.1163	58.6343	55.6264	54.6633	55.5776
			956.52	70.1074	58.4834	55.414	54.4335	55.3497
			957.002	70.0966	58.3294	55.1969	54.1992	55.1156
			957.484	70.0853	58.1753	54.9802	53.9651	54.8804
			957.966	70.0742	58.023	54.7675	53.7348	54.648
			958.448	70.0621	57.8715	54.5592	53.5085	54.4185
			958.93	70.0463	57.7171	54.3515	53.2824	54.1881
			959.412	70.0237	57.5551	54.1393	53.0513	53.9514
			959.894	69.9926	57.3828	53.919	52.8116	53.7046
			960.377	69.9542	57.2008	53.6909	52.5638	53.448
			960.859	69.9117	57.0136	53.4593	52.3122	53.1866
			961.341	69.8694	56.8266	53.23	52.0624	52.9268
			961.823	69.8299	56.6438	53.0068	51.8183	52.6733
			962.305	69.7933	56.4651	52.7887	51.5789	52.4262
			962.787	69.7564	56.2864	52.5702	51.3385	52.18
			963.269	69.7151	56.1016	52.3435	51.0898	51.9269
			963.751	69.666	55.906	52.1022	50.8269	51.6602
			964.234	69.6081	55.6983	51.8447	50.5494	51.3775
			964.716	69.5435	55.4819	51.5743	50.2615	51.0816
			965.198	69.4757	55.2621	51.2975	49.9704	50.7783
			965.68	69.4081	55.0436	51.0198	49.6815	50.4727
			966.162	69.3422	54.8274	50.7431	49.3961	50.166
			966.644	69.277	54.6108	50.4648	49.1097	49.8551
			967.126	69.2105	54.3884	50.1794	48.8153	49.5339
			967.608	69.1412	54.1557	49.8824	48.5066	49.1978
			968.091	69.0695	53.9112	49.5726	48.1815	48.8457
			968.572	68.998	53.657	49.2533	47.843	48.4809
			969.055	68.9305	53.3976	48.9298	47.4969	48.1094
			969.537	68.8698	53.1367	48.6066	47.1481	47.7358
			970.019	68.8169	52.8751	48.284	46.7979	47.3607
			970.501	68.7701	52.6099	47.9582	46.4427	46.9802
			970.983	68.7264	52.3367	47.623	46.0764	46.588
			971.465	68.6833	52.0514	47.2734	45.6944	46.1793
			971.947	68.6402	51.7533	46.9084	45.2961	45.7537
			972.429	68.5979	51.445	46.5309	44.8856	45.3154
			972.912	68.5581	51.1309	46.1465	44.4691	44.8708
			973.394	68.521	50.8138	45.7587	44.0515	44.4244
			973.876	68.4842	50.4932	45.3669	43.6327	43.9759
			974.358	68.4429	50.1648	44.9661	43.2071	43.5194
			974.84	68.391	49.8228	44.549	42.7667	43.0465
			975.322	68.3239	49.4627	44.1102	42.3044	42.5502
			975.804	68.2399	49.0841	43.6491	41.8181	42.029
			976.286	68.1407	48.6905	43.1707	41.3114	41.4872
			976.769	68.0302	48.2879	42.6823	40.791	40.9332
			977.251	67.9126	47.8807	42.1899	40.2627	40.3742
			977.733	67.79	47.4693	41.6943	39.7282	39.8131
			978.215	67.6623	47.0502	41.1911	39.184	39.2469
			978.697	67.5273	46.6171	40.6724	38.6239	38.669
			979.179	67.3828	46.1651	40.1321	38.043	38.0733
			979.661	67.2278	45.6934	39.5684	37.4411	37.458
			980.143	67.0634	45.2051	38.9856	36.8234	36.8264
			980.625	66.8918	44.7061	38.391	36.1978	36.1851
			981.107	66.7145	44.2011	37.7912	35.5708	35.5397
			981.59	66.5318	43.6907	37.1881	34.9435	34.8917
			982.072	66.3415	43.1716	36.5781	34.3111	34.2373
			982.554	66.1406	42.6382	35.9547	33.6657	33.5702
			983.036	65.9266	42.086	35.3124	33.0008	32.8854
			983.518	65.6989	41.5151	34.6507	32.3155	32.1831
			984	65.4592	40.9297	33.9749	31.6148	31.4692
			984.482	65.21	40.3366	33.2934	30.9073	30.752
			984.965	64.9535	39.7407	32.6132	30.2003	30.0382
			985.447	64.6894	39.1426	31.9361	29.4959	29.3284
			985.929	64.4152	38.5378	31.2576	28.7897	28.6171
			986.411	64.1273	37.92	30.57	28.0741	27.8956
			986.893	63.8227	37.2845	29.8669	27.3432	27.1574
			987.375	63.5006	36.6317	29.1475	26.5966	26.4021
			987.857	63.163	35.9677	28.4172	25.8404	25.6364
			988.339	62.8134	35.3008	27.6853	25.0845	24.8708
			988.821	62.4546	34.6379	26.9598	24.337	24.1144
			989.304	62.0875	33.9803	26.2437	23.6006	23.3702
			989.786	61.7108	33.3235	25.5331	22.871	22.6343
			990.268	61.3217	32.6599	24.821	22.1405	21.8985
			990.75	60.9182	31.9837	24.1018	21.4034	21.1567
			991.232	60.5007	31.2949	23.3752	20.6602	20.4087
			991.714	60.072	30.5995	22.6477	19.9181	19.6617
			992.196	59.636	29.9073	21.9293	19.1883	18.9266
			992.678	59.196	29.2264	21.2282	18.4796	18.2128
			993.16	58.7527	28.5593	20.5465	17.7942	17.5226
			993.643	58.3042	27.9025	19.8793	17.1265	16.8513
			994.125	57.8479	27.2486	19.2184	16.4671	16.1897
			994.607	57.3827	26.5921	18.5575	15.8087	15.5305
			995.089	56.9104	25.9331	17.8972	15.1511	14.8734
			995.571	56.4362	25.2782	17.2453	14.5022	14.2259
			996.053	55.966	24.6378	16.6133	13.8745	13.5998
			996.535	55.5034	24.0202	16.011	13.2783	13.0048
			997.018	55.0478	23.4278	15.4406	12.717	12.4437
			997.5	54.5936	22.8559	14.8968	12.1852	11.9111
			997.982	54.1321	22.2959	14.3695	11.673	11.3969
			998.464	53.6556	21.7409	13.851	11.1721	10.8929
			998.946	53.1595	21.1901	13.3404	10.6804	10.3981
			999.428	52.6439	20.6498	12.845	10.2043	9.91912
			999.91	52.1121	20.1302	12.3765	9.75407	9.46723
			1000.39	51.5673	19.6397	11.9447	9.33837	9.05147
			1000.87	51.0105	19.1806	11.5522	8.95873	8.67363
			1001.36	50.439	18.7475	11.1934	8.60889	8.32732
			1001.84	49.8476	18.3312	10.8579	8.27879	8.00197
			1002.32	49.2319	17.9239	10.5368	7.96088	7.68938
			1002.8	48.5901	17.5247	10.2285	7.65525	7.38887
			1003.28	47.9252	17.1396	9.93894	7.37007	7.10799
			1003.77	47.2434	16.7795	9.67868	7.11723	6.85817
			1004.25	46.553	16.4536	9.45613	6.90541	6.6479
			1004.73	45.8627	16.1653	9.27267	6.73475	6.4773
			1005.21	45.182	15.9111	9.12176	6.59633	6.33758
			1005.7	44.5237	15.685	8.99305	6.47694	6.21568
			1006.18	43.907	15.4831	8.87886	6.36646	6.10165
			1006.66	43.3581	15.3093	8.77921	6.26351	5.99435
			1007.14	42.9089	15.1748	8.70244	6.17622	5.90222
			1007.62	42.5918	15.094	8.66069	6.11751	5.83859
			1008.11	42.432	15.0777	8.663	6.09748	5.8141
			1008.59	42.4424	15.1279	8.70972	6.11732	5.8305
			1009.07	42.6211	15.2364	8.79174	6.16825	5.87949
			1009.55	42.9538	15.3887	8.89494	6.23613	5.94714
			1010.03	43.4182	15.571	9.00728	6.3091	6.02147
			1010.52	43.989	15.7753	9.12447	6.38367	6.09852
			1011	44.6401	16.0006	9.25101	6.46604	6.18373
			1011.48	45.345	16.2495	9.39599	6.56774	6.28775
			1011.96	46.0749	16.5231	9.56632	6.69812	6.41921
			1012.45	46.7993	16.8157	9.76129	6.85828	6.57877
			1012.93	47.488	17.1151	9.9719	7.03981	6.75804
			1013.41	48.1152	17.4066	10.1853	7.22928	6.9439
			1013.89	48.6642	17.6795	10.3916	7.41556	7.12577
			1014.37	49.1293	17.9315	10.5895	7.59582	7.30133
			1014.86	49.5153	18.1689	10.7866	7.77663	7.47745
			1015.34	49.8331	18.4023	10.9942	7.96952	7.66563
			1015.82	50.0947	18.6401	11.2212	8.18356	7.87466
			1016.3	50.3091	18.8832	11.4672	8.41938	8.10481
			1016.78	50.4806	19.1243	11.723	8.66813	8.34698
			1017.27	50.6111	19.3525	11.9745	8.91601	8.58746
			1017.75	50.7026	19.5596	12.2109	9.15163	8.81536
			1018.23	50.7601	19.7452	12.4297	9.37194	9.02835
			1018.71	50.7921	19.9171	12.6376	9.58315	9.23351
			1019.2	50.8083	20.0873	12.8464	9.79638	9.44253
			1019.68	50.8155	20.265	13.065	10.0204	9.66433
			1020.16	50.8161	20.4515	13.2945	10.2559	9.89921
			1020.64	50.8068	20.6399	13.527	10.4949	10.1383
			1021.12	50.782	20.819	13.7506	10.7254	10.3683
			1021.61	50.7374	20.9799	13.9564	10.9383	10.5795
			1022.09	50.673	21.1212	14.1437	11.1336	10.7709
			1022.57	50.5934	21.2498	14.3207	11.3201	10.9513
			1023.05	50.5052	21.3767	14.4993	11.5106	11.1342
			1023.53	50.4133	21.5103	14.6883	11.7148	11.3303
			1024.02	50.3177	21.6516	14.8873	11.9328	11.5411
			1024.5	50.2131	21.7929	15.0867	12.1554	11.7585
			1024.98	50.0919	21.9226	15.2729	12.3683	11.9693
			1025.46	49.9475	22.0312	15.4354	12.5608	12.1631
			1025.94	49.7784	22.117	15.5732	12.7311	12.3377
			1026.43	49.5881	22.1861	15.6948	12.8873	12.5006
			1026.91	49.3829	22.2492	15.8138	13.0429	12.6634
			1027.39	49.1679	22.315	15.941	13.2086	12.8357
			1027.87	48.9434	22.3848	16.0789	13.3864	13.0185
			1028.36	48.7046	22.4521	16.2201	13.5691	13.2038
			1028.84	48.4438	22.5069	16.3524	13.7441	13.3795
			1029.32	48.1541	22.541	16.4659	13.901	13.5366
			1029.8	47.8339	22.5542	16.5589	14.0381	13.6745
			1030.28	47.4869	22.554	16.6388	14.1623	13.8018
			1030.77	47.121	22.5518	16.7179	14.2858	13.9312
			1031.25	46.7438	22.5568	16.806	14.4181	14.0721
			1031.73	46.3602	22.5707	16.9051	14.5611	14.2248
			1032.21	45.9711	22.587	17.008	14.7074	14.38
			1032.69	45.5759	22.5953	17.1032	14.8455	14.5243
			1033.18	45.1767	22.5878	17.1815	14.9661	14.6471
			1033.66	44.7812	22.5647	17.2418	15.068	14.7472
			1034.14	44.4029	22.5345	17.292	15.1586	14.8332
			1034.62	44.0584	22.5104	17.3443	15.2495	14.9187
			1035.11	43.7622	22.5031	17.4085	15.3493	15.0149
			1035.59	43.5226	22.5159	17.4862	15.4588	15.1243
			1036.07	43.3407	22.5434	17.5703	15.5697	15.2399
			1036.55	43.2122	22.5752	17.6488	15.6702	15.3494
			1037.03	43.132	22.6024	17.7126	15.7516	15.443
			1037.52	43.0978	22.6227	17.7605	15.8137	15.5183
			1038	43.1112	22.6416	17.8	15.8655	15.5824
			1038.48	43.1749	22.6686	17.8431	15.9202	15.6465
			1038.96	43.2893	22.7111	17.8989	15.9881	15.7198
			1039.44	43.4493	22.7695	17.9684	16.0703	15.803
			1039.93	43.644	22.8367	18.0432	16.1587	15.8884
			1040.41	43.8604	22.9017	18.1106	16.2402	15.9639
			1040.89	44.0875	22.9562	18.1606	16.305	16.0207
			1041.37	44.3196	22.9986	18.1915	16.3511	16.0585
			1041.85	44.5566	23.0355	18.2108	16.3863	16.0863
			1042.34	44.8009	23.0768	18.2309	16.4227	16.1174
			1042.82	45.0534	23.1297	18.2617	16.4698	16.1622
			1043.3	45.3098	23.194	18.3052	16.5291	16.2222
			1043.78	45.5609	23.2614	18.3541	16.5927	16.2894
			1044.27	45.7956	23.3201	18.3965	16.6488	16.3512
			1044.75	46.0055	23.361	18.4226	16.6885	16.3972
			1045.23	46.1885	23.3831	18.431	16.7114	16.4259
			1045.71	46.3484	23.3939	18.4293	16.7264	16.445
			1046.19	46.4925	23.4053	18.4299	16.7467	16.4669
			1046.68	46.6268	23.4268	18.4432	16.7825	16.5017
			1047.16	46.752	23.4601	18.4715	16.8347	16.5511
			1047.64	46.8633	23.4985	18.5081	16.8946	16.6078
			1048.12	46.9527	23.5307	18.5417	16.9488	16.6596
			1048.6	47.0133	23.5477	18.5628	16.9864	16.6975
			1049.09	47.0432	23.5477	18.5696	17.006	16.7205
			1049.57	47.0456	23.5369	18.5691	17.0158	16.737
			1050.05	47.027	23.526	18.5725	17.0293	16.7595
			1050.53	46.993	23.5234	18.5886	17.0578	16.7972
			1051.02	46.945	23.5303	18.6182	17.104	16.8507
			1051.5	46.8799	23.5397	18.6534	17.1608	16.9105
			1051.98	46.7923	23.5403	18.682	17.2155	16.9627
			1052.46	46.6787	23.5235	18.6947	17.2575	16.9964
			1052.94	46.5405	23.488	18.6905	17.2841	17.0101
			1053.42	46.3846	23.4411	18.6774	17.3019	17.0124
			1053.91	46.2208	23.3946	18.6687	17.3225	17.0177
			1054.39	46.0568	23.3584	18.6749	17.3558	17.0382
			1054.87	45.8958	23.3352	18.6988	17.4037	17.0776
			1055.35	45.7346	23.3194	18.734	17.4592	17.1295
			1055.84	45.5672	23.301	18.7691	17.5109	17.182
			1056.32	45.3888	23.2723	18.7948	17.5496	17.2248
			1056.8	45.1992	23.2326	18.8095	17.5741	17.2552
			1057.28	45.0039	23.1893	18.82	17.5919	17.2798
			1057.76	44.8114	23.1539	18.8374	17.6151	17.3102
			1058.25	44.6289	23.1352	18.8702	17.653	17.3557
			1058.73	44.4586	23.1349	18.9192	17.7067	17.4179
			1059.21	44.2974	23.1459	18.9765	17.7687	17.4895
			1059.69	44.1392	23.1572	19.0305	17.8273	17.5589
			1060.17	43.9793	23.1599	19.0721	17.8739	17.6168
			1060.66	43.8185	23.1524	19.1011	17.9086	17.6625
			1061.14	43.6629	23.1418	19.126	17.9407	17.7038
			1061.62	43.5214	23.139	19.1593	17.9839	17.7534
			1062.1	43.4007	23.153	19.2108	18.0485	17.8206
			1062.59	43.3016	23.1849	19.2814	18.1354	17.9062
			1063.07	43.2184	23.2279	19.3628	18.2357	18.0017
			1063.55	43.1416	23.271	19.4422	18.3352	18.0939
			1064.03	43.0635	23.3054	19.5098	18.4226	18.1724
			1064.51	42.9819	23.3303	19.5644	18.4949	18.2359
			1065	42.901	23.3528	19.6143	18.5595	18.2926
			1065.48	42.8288	23.3842	19.6722	18.6288	18.3558
			1065.96	42.7726	23.4332	19.7482	18.7128	18.4359
			1066.44	42.7344	23.5006	19.8433	18.8137	18.5349
			1066.92	42.7103	23.5789	19.9492	18.9238	18.6449
			1067.41	42.693	23.6564	20.053	19.031	18.7532
			1067.89	42.6762	23.7242	20.1444	19.1255	18.8495
			1068.37	42.6588	23.7813	20.2223	19.2063	18.9326
			1068.85	42.6453	23.8357	20.295	19.2817	19.0108
			1069.34	42.6429	23.899	20.3758	19.3647	19.0977
			1069.82	42.6568	23.9804	20.4754	19.4658	19.2041
			1070.3	42.6867	24.0808	20.5958	19.5867	19.3321
			1070.78	42.7258	24.1923	20.729	19.7196	19.474
			1071.26	42.7644	24.3023	20.8624	19.8518	19.6164
			1071.75	42.7948	24.4012	20.9854	19.9734	19.7485
			1072.23	42.8151	24.4876	21.0964	20.0833	19.8673
			1072.71	42.8304	24.569	21.203	20.1897	19.9798
			1073.19	42.8495	24.6573	21.3177	20.306	20.098
			1073.67	42.88	24.7625	21.4505	20.4427	20.232
			1074.16	42.9242	24.886	21.6026	20.6011	20.384
			1074.64	42.9775	25.0208	21.7659	20.7732	20.5472
			1075.12	43.0317	25.1548	21.9273	20.9453	20.7105
			1075.6	43.0797	25.2786	22.0765	21.1068	20.8652
			1076.09	43.1191	25.3903	22.2122	21.2555	21.0107
			1076.57	43.1536	25.497	22.3431	21.3991	21.1555
			1077.05	43.19	25.6101	22.4828	21.5503	21.3119
			1077.53	43.2342	25.7389	22.6429	21.7197	21.4894
			1078.01	43.2869	25.8853	22.8262	21.9096	21.6882
			1078.49	43.3436	26.0424	23.0258	22.1126	21.8993
			1078.98	43.3972	26.1996	23.2292	22.3168	22.1094
			1079.46	43.4426	26.3488	23.4256	22.5127	22.3084
			1079.94	43.48	26.4896	23.6123	22.6994	22.4956
			1080.42	43.5159	26.6299	23.7957	22.885	22.6797
			1080.91	43.5592	26.7814	23.9872	23.0823	22.8748
			1081.39	43.6166	26.9527	24.196	23.3013	23.0918
			1081.87	43.6888	27.144	24.4236	23.5434	23.333
			1082.35	43.7698	27.347	24.6631	23.8006	23.5907
			1082.83	43.8505	27.5493	24.9031	24.0602	23.8525
			1083.32	43.9238	27.7417	25.1353	24.3128	24.1084
			1083.8	43.9885	27.9239	25.3595	24.5572	24.3567
			1084.28	44.0502	28.1047	25.5842	24.8018	24.6051
			1084.76	44.1183	28.2972	25.8221	25.0594	24.8658
			1085.24	44.2004	28.5121	26.0832	25.34	25.1486
			1085.73	44.2991	28.7511	26.3687	25.6448	25.4546
			1086.21	44.4104	29.0068	26.6708	25.9658	25.7763
			1086.69	44.5267	29.2668	26.977	26.29	26.1018
			1087.17	44.6417	29.5207	27.2771	26.6074	26.422
			1087.65	44.7542	29.766	27.5694	26.9168	26.7363
			1088.14	44.8686	30.009	27.8608	27.2261	27.0529
			1088.62	44.9926	30.2609	28.1628	27.5482	27.3842
			1089.1	45.1322	30.531	28.4849	27.8938	27.7395
			1089.58	45.2885	30.8214	28.8287	28.2649	28.1198
			1090.07	45.4567	31.1258	29.1877	28.6544	28.517
			1090.55	45.6296	31.4336	29.5512	29.0502	28.9188
			1091.03	45.8013	31.7363	29.9114	29.4427	29.3163
			1091.51	45.9715	32.0328	30.268	29.8298	29.7086
			1091.99	46.145	32.3297	30.629	30.2186	30.1042
			1092.48	46.3291	32.6377	31.0058	30.6206	30.5156
			1092.96	46.5291	32.9654	31.4066	31.0454	30.952
			1093.44	46.7441	33.314	31.8311	31.4948	31.4141
			1093.92	46.9677	33.6766	32.2704	31.962	31.8934
			1094.4	47.1904	34.0423	32.7116	32.4354	32.3762
			1094.89	47.4052	34.4025	33.1444	32.9053	32.8517
			1095.37	47.6107	34.7555	33.5667	33.369	33.3169
			1095.85	47.8119	35.1073	33.9846	33.8314	33.7778
			1096.33	48.0168	35.4677	34.409	34.3016	34.2452
			1096.82	48.2321	35.844	34.8485	34.7867	34.7283
			1097.3	48.4595	36.2368	35.3045	35.2874	35.2293
			1097.78	48.6949	36.6392	35.7707	35.7972	35.7425
			1098.26	48.9314	37.041	36.2374	36.3063	36.2583
			1098.74	49.1638	37.4343	36.6972	36.8078	36.7689
			1099.23	49.3919	37.8185	37.1495	37.3014	37.2734
			1099.71	49.6207	38.2004	37.6014	37.7938	37.7779
			1100.19	49.8578	38.5902	38.0632	38.2949	38.2918
			1100.67	50.1093	38.9958	38.542	38.8116	38.8217
			1101.15	50.376	39.418	39.0378	39.3436	39.3671
			1101.64	50.6537	39.85	39.5427	39.8837	39.9202
			1102.12	50.9352	40.2813	40.0455	40.4214	40.4693
			1102.6	51.2154	40.7033	40.5371	40.9485	41.0054
			1103.08	51.4935	41.114	41.0155	41.4638	41.5261
			1103.57	51.7738	41.5183	41.486	41.9723	42.0364
			1104.05	52.0626	41.925	41.9574	42.4824	42.5448
			1104.53	52.3642	42.3413	42.4365	42.9997	43.0583
			1105.01	52.6779	42.7685	42.9237	43.5235	43.5777
			1105.49	52.9976	43.2012	43.4127	44.047	44.0977
			1105.98	53.3148	43.6308	43.8944	44.5607	44.61
			1106.46	53.6223	44.0498	44.3614	45.0579	45.1082
			1106.94	53.9173	44.4563	44.8128	45.5386	45.5918
			1107.42	54.2019	44.8537	45.2537	46.0089	46.0661
			1107.9	54.4807	45.2486	45.6925	46.4778	46.539
			1108.39	54.7572	45.6456	46.135	46.9517	47.0158
			1108.87	55.0313	46.0446	46.5815	47.4305	47.496
			1109.35	55.299	46.4402	47.0261	47.9076	47.9731
			1109.83	55.5549	46.8249	47.4603	48.3736	48.4382
			1110.32	55.7956	47.1935	47.8775	48.8213	48.8846
			1110.8	56.022	47.546	48.277	49.2488	49.3113
			1111.28	56.2394	47.8879	48.6639	49.6606	49.7235
			1111.76	56.4548	48.2268	49.0459	50.0643	50.1289
			1112.24	56.6733	48.5678	49.4288	50.4655	50.5331
			1112.72	56.8957	48.9108	49.8127	50.8653	50.9368
			1113.21	57.1181	49.2503	50.1924	51.259	51.3345
			1113.69	57.3346	49.5785	50.5597	51.6397	51.7185
			1114.17	57.5405	49.8901	50.9086	52.0019	52.0829
			1114.65	57.735	50.1847	51.2382	52.3452	52.4266
			1115.14	57.9211	50.4676	51.553	52.674	52.7543
			1115.62	58.1037	50.7462	51.8602	52.9951	53.0732
			1116.1	58.2861	51.0258	52.1654	53.3134	53.389
			1116.58	58.4673	51.3067	52.4694	53.6291	53.703
			1117.06	58.6426	51.5834	52.7679	53.9378	54.0115
			1117.55	58.8051	51.8481	53.0544	54.2331	54.3083
			1118.03	58.9495	52.0948	53.324	54.5104	54.5891
			1118.51	59.0742	52.3224	53.5763	54.7702	54.8536
			1118.99	59.1821	52.5356	53.8161	55.0176	55.1064
			1119.47	59.2782	52.7417	54.0502	55.26	55.3542
			1119.96	59.3669	52.9471	54.2837	55.5028	55.6021
			1120.44	59.4496	53.1535	54.517	55.7468	55.8507
			1120.92	59.5239	53.3578	54.7457	55.9877	56.0958
			1121.4	59.586	53.554	54.9633	56.219	56.3309
			1121.89	59.6334	53.7369	55.1649	56.4355	56.5509
			1122.37	59.6668	53.9052	55.3503	56.6361	56.7548
			1122.85	59.6909	54.062	55.524	56.8245	56.9461
			1123.33	59.7121	54.2129	55.6931	57.0068	57.1306
			1123.81	59.7359	54.3627	55.8633	57.1876	57.3131
			1124.3	59.7647	54.5126	56.0362	57.3681	57.495
			1124.78	59.7972	54.6602	56.2086	57.5453	57.6736
			1125.26	59.8305	54.8015	56.3755	57.7145	57.8446
			1125.74	59.8626	54.9338	56.5328	57.8725	58.0051
			1126.22	59.8942	55.0584	56.6807	58.0202	58.1558
			1126.71	59.9293	55.1804	56.8231	58.1623	58.3012
			1127.19	59.9731	55.3063	56.9663	58.3051	58.447
			1127.67	60.0289	55.4406	57.1142	58.4528	58.5969
			1128.15	60.0964	55.5834	57.267	58.6051	58.7506
			1128.63	60.1712	55.7301	57.4201	58.7574	58.9033
			1129.12	60.2473	55.8742	57.5669	58.9028	59.0487
			1129.6	60.3197	56.0103	57.7025	59.0363	59.1824
			1130.08	60.3872	56.1372	57.826	59.1571	59.3042
			1130.56	60.4522	56.2581	57.9416	59.2695	59.4186
			1131.05	60.5198	56.3787	58.0559	59.3801	59.5322
			1131.53	60.5945	56.5036	58.1746	59.4949	59.6508
			1132.01	60.6789	56.6341	58.2996	59.6159	59.7759
			1132.49	60.7724	56.7676	58.4289	59.7409	59.9047
			1132.97	60.8737	56.9001	58.5581	59.8652	60.032
			1133.46	60.9826	57.0286	58.6835	59.9845	60.1533
			1133.94	61.1019	57.1541	58.8048	60.0977	60.2673
			1134.42	61.2379	57.2812	58.9252	60.2071	60.3763
			1134.9	61.3977	57.4164	59.0492	60.3168	60.4846
			1135.38	61.5869	57.5649	59.1802	60.43	60.5956
			1135.87	61.8075	57.7277	59.3178	60.547	60.7097
			1136.35	62.0578	57.9019	59.4578	60.6644	60.8239
			1136.83	62.3339	58.0824	59.5945	60.7778	60.9338
			1137.31	62.6329	58.2655	59.7244	60.8841	61.0364
			1137.8	62.954	58.4504	59.8477	60.9838	61.132
			1138.28	63.2989	58.6403	59.9688	61.081	61.2246
			1138.76	63.6695	58.8395	60.0941	61.181	61.3194
			1139.24	64.0656	59.0506	60.2283	61.2875	61.4202
			1139.72	64.4828	59.2722	60.3716	61.4004	61.5269
			1140.21	64.9129	59.4986	60.5199	61.5152	61.6358
			1140.69	65.3459	59.7222	60.6665	61.6262	61.7415
			1141.17	65.7727	59.9369	60.8058	61.7285	61.8397
			1141.65	66.1876	60.1403	60.9358	61.8214	61.9302
			1142.13	66.5886	60.3344	61.0587	61.9086	62.0164
			1142.62	66.9762	60.5238	61.1791	61.9957	62.1034
			1143.1	67.3507	60.7126	61.3011	62.0874	62.1951
			1143.58	67.7113	60.9019	61.4254	62.1851	62.2918
			1144.06	68.055	61.0892	61.549	62.2861	62.39
			1144.55	68.3784	61.2699	61.6669	62.3856	62.4842
			1145.03	68.679	61.4397	61.7748	62.4793	62.5701
			1145.51	68.9569	61.5971	61.872	62.5661	62.6473
			1145.99	69.2149	61.744	61.9616	62.6484	62.7191
			1146.47	69.4568	61.884	62.0489	62.7306	62.791
			1146.96	69.6861	62.0203	62.1387	62.8163	62.8681
			1147.44	69.9043	62.1538	62.2328	62.9064	62.9519
			1147.92	70.1105	62.2827	62.3294	62.9982	63.0403
			1148.4	70.3028	62.4041	62.4246	63.0876	63.1288
			1148.88	70.4797	62.5159	62.5149	63.1712	63.2135
			1149.37	70.6413	62.6187	62.5996	63.249	63.2933
			1149.85	70.7895	62.7157	62.681	63.324	63.3699
			1150.33	70.9269	62.8111	62.7627	63.4005	63.447
			1150.81	71.0551	62.9076	62.8476	63.4818	63.5273
			1151.3	71.1738	63.0048	62.9359	63.5677	63.6108
			1151.78	71.2808	63.0997	63.0244	63.6546	63.6947
			1152.26	71.3735	63.1876	63.1087	63.7371	63.7747
			1152.74	71.4503	63.2659	63.1855	63.8111	63.8478
			1153.22	71.512	63.335	63.2549	63.8759	63.9139
			1153.7	71.5615	63.3984	63.3199	63.9347	63.9762
			1154.19	71.6028	63.4612	63.3855	63.9927	64.0391
			1154.67	71.6388	63.527	63.4553	64.0546	64.106
			1155.15	71.67	63.596	63.5297	64.1222	64.177
			1155.63	71.6946	63.6648	63.6058	64.1937	64.2491
			1156.12	71.7095	63.7288	63.6789	64.265	64.3177
			1156.6	71.7125	63.7843	63.7454	64.3328	64.3797
			1157.08	71.7036	63.8309	63.8049	64.396	64.435
			1157.56	71.6854	63.872	63.8604	64.4566	64.487
			1158.04	71.6621	63.9127	63.9165	64.5183	64.5408
			1158.53	71.6376	63.9574	63.9771	64.5841	64.6003
			1159.01	71.6139	64.0074	64.0431	64.6545	64.6664
			1159.49	71.5906	64.0606	64.1119	64.7274	64.7367
			1159.97	71.5659	64.113	64.1793	64.799	64.807
			1160.45	71.5378	64.161	64.242	64.8667	64.8739
			1160.94	71.5058	64.2036	64.2996	64.9302	64.9371
			1161.42	71.4712	64.2429	64.3551	64.9923	64.999
			1161.9	71.4365	64.2829	64.413	65.0568	65.0639
			1162.38	71.4035	64.3268	64.4769	65.1264	65.1347
			1162.87	71.3723	64.3751	64.5473	65.2008	65.2115
			1163.35	71.3412	64.4256	64.6215	65.2771	65.2911
			1163.83	71.3072	64.4743	64.6949	65.3509	65.3686
			1164.31	71.2677	64.5184	64.764	65.4193	65.4405
			1164.79	71.2219	64.5575	64.8281	65.4824	65.506
			1165.28	71.1711	64.5942	64.8899	65.5434	65.5677
			1165.76	71.1175	64.6328	64.9537	65.6069	65.6299
			1166.24	71.0635	64.6766	65.0226	65.6762	65.696
			1166.72	71.0098	64.7259	65.0971	65.7515	65.7666
			1167.2	70.9559	64.778	65.1739	65.8296	65.8393
			1167.69	70.9005	64.8288	65.2485	65.9057	65.9101
			1168.17	70.8437	64.8748	65.3171	65.9764	65.9762
			1168.65	70.7874	64.9157	65.3795	66.0414	66.0376
			1169.13	70.7355	64.9542	65.4386	66.1037	66.0976
			1169.62	70.6926	64.9951	65.4996	66.1683	66.1609
			1170.1	70.6619	65.0423	65.5668	66.2392	66.231
			1170.58	70.6439	65.097	65.6418	66.3174	66.3084
			1171.06	70.636	65.1574	65.7225	66.4004	66.3901
			1171.54	70.6338	65.2197	65.8049	66.4838	66.4716
			1172.03	70.6332	65.2801	65.8855	66.5637	66.5493
			1172.51	70.6316	65.3376	65.9632	66.6392	66.6226
			1172.99	70.6284	65.3934	66.0398	66.7121	66.6942
			1173.47	70.6246	65.4504	66.1189	66.7863	66.7684
			1173.95	70.6205	65.5108	66.2032	66.8649	66.8487
			1174.44	70.6149	65.5742	66.2926	66.9485	66.9354
			1174.92	70.6045	65.6377	66.3841	67.0347	67.0256
			1175.4	70.5858	65.697	66.4729	67.1194	67.1143
			1175.88	70.556	65.749	66.5549	67.1993	67.1971
			1176.37	70.515	65.7934	66.6292	67.2736	67.2725
			1176.85	70.4654	65.8329	66.6981	67.3445	67.3422
			1177.33	70.4114	65.872	66.7658	67.4162	67.4101
			1177.81	70.357	65.9145	66.8361	67.492	67.4801
			1178.29	70.3043	65.9618	66.9103	67.573	67.5535
			1178.78	70.2529	66.0119	66.9866	67.6571	67.6292
			1179.26	70.2009	66.0612	67.0614	67.7405	67.7043
			1179.74	70.1466	66.1062	67.1315	67.8198	67.7761
			1180.22	70.09	66.146	67.1962	67.8938	67.8442
			1180.7	70.0334	66.1823	67.2581	67.964	67.9109
			1181.19	69.9803	66.2186	67.3214	68.0338	67.9798
			1181.67	69.9338	66.2581	67.3903	68.1061	68.0538
			1182.15	69.8951	66.3018	67.4658	68.1816	68.1332
			1182.63	69.8632	66.3481	67.5464	68.2588	68.216
			1183.12	69.8354	66.3943	67.6281	68.335	68.2985
			1183.6	69.8091	66.4379	67.7075	68.4082	68.3779
			1184.08	69.7835	66.4789	67.7828	68.4782	68.4537
			1184.56	69.7594	66.5197	67.8554	68.5477	68.5283
			1185.04	69.7392	66.5637	67.9277	68.6194	68.6045
			1185.53	69.7252	66.6138	68.0024	68.6956	68.6846
			1186.01	69.7179	66.6703	68.08	68.7758	68.7684
			1186.49	69.7165	66.7314	68.1591	68.8576	68.8538
			1186.97	69.7193	66.7935	68.237	68.9374	68.9372
			1187.45	69.7248	66.8539	68.3115	69.0129	69.0161
			1187.94	69.7332	66.9122	68.3823	69.0841	69.0905
			1188.42	69.7462	66.9704	68.4516	69.1537	69.1628
			1188.9	69.766	67.0314	68.5225	69.2254	69.2363
			1189.38	69.794	67.0974	68.5972	69.3019	69.3137
			1189.86	69.8292	67.1684	68.6761	69.3834	69.3949
			1190.35	69.8691	67.2417	68.757	69.4671	69.4775
			1190.83	69.9101	67.3136	68.8366	69.5492	69.558
			1191.31	69.9497	67.3812	68.9124	69.6266	69.6339
			1191.79	69.9877	67.4441	68.9844	69.6988	69.7053
			1192.28	70.0261	67.5046	69.0548	69.7682	69.775
			1192.76	70.0681	67.5663	69.1269	69.8384	69.8469
			1193.24	70.1162	67.6321	69.2032	69.9125	69.9241
			1193.72	70.171	67.7028	69.2838	69.9914	70.0069
			1194.2	70.2305	67.7764	69.3663	70.073	70.0927
			1194.68	70.2922	67.8499	69.4472	70.1541	70.1774
			1195.17	70.3538	67.9211	69.5241	70.2317	70.2575
			1195.65	70.4149	67.9898	69.5972	70.3052	70.3321
			1196.13	70.4775	68.0584	69.6692	70.3764	70.4031
			1196.61	70.5444	68.1305	69.7443	70.4485	70.4743
			1197.1	70.6176	68.2089	69.8262	70.5244	70.5492
			1197.58	70.6974	68.2938	69.9153	70.6049	70.6294
			1198.06	70.7814	68.3831	70.0094	70.6883	70.7135
			1198.54	70.8663	68.473	70.1043	70.7717	70.7988
			1199.02	70.9493	68.5608	70.1961	70.8526	70.8825
			1199.51	71.0295	68.6457	70.283	70.9301	70.9635
			1199.99	71.1081	68.7298	70.3662	71.0061	71.043
			1200.47	71.1883	68.8163	70.4488	71.0833	71.1238
			1200.95	71.2725	68.9079	70.5338	71.1643	71.2081
			1201.43	71.3619	69.0052	70.6229	71.2498	71.2968
			1201.92	71.4557	69.1061	70.7153	71.3384	71.3884
			1202.4	71.5519	69.2072	70.8088	71.4276	71.4803
			1202.88	71.6482	69.3058	70.901	71.5153	71.5702
			1203.36	71.7437	69.4009	70.991	71.6012	71.6573
			1203.85	71.8389	69.4942	71.0799	71.687	71.7428
			1204.33	71.935	69.5883	71.1697	71.7752	71.8287
			1204.81	72.0326	69.6858	71.2623	71.8675	71.9168
			1205.29	72.131	69.7872	71.3579	71.9635	72.0071
			1205.77	72.228	69.8906	71.455	72.061	72.0979
			1206.26	72.3208	69.9929	71.5511	72.1566	72.1867
			1206.74	72.4076	70.0915	71.6445	72.2476	72.2718
			1207.22	72.488	70.1856	71.7348	72.3334	72.3535
			1207.7	72.5635	70.2767	71.8239	72.4158	72.434
			1208.18	72.6365	70.3675	71.9143	72.4977	72.5165
			1208.67	72.7089	70.4601	72.0081	72.5818	72.6035
			1209.15	72.7812	70.5553	72.1054	72.6689	72.6955
			1209.63	72.8523	70.6519	72.2048	72.7584	72.7912
			1210.11	72.9206	70.7477	72.3037	72.8484	72.8879
			1210.6	72.985	70.841	72.4003	72.9375	72.9837
			1211.08	73.0456	70.9314	72.4944	73.026	73.0781
			1211.56	73.1041	71.0205	72.5878	73.1154	73.1724
			1212.04	73.1625	71.1105	72.683	73.208	73.269
			1212.52	73.2221	71.2031	72.7817	73.3051	73.3692
			1213.01	73.2824	71.2979	72.8839	73.4061	73.473
			1213.49	73.3413	71.3931	72.9878	73.5087	73.5784
			1213.97	73.3965	71.4862	73.0905	73.6099	73.6826
			1214.45	73.4463	71.5757	73.1903	73.7079	73.7839
			1214.93	73.4908	71.6619	73.287	73.803	73.8821
			1215.42	73.5323	71.7472	73.3822	73.8973	73.9789
			1215.9	73.5734	71.8345	73.4785	73.9935	74.0769
			1216.38	73.6164	71.9259	73.5776	74.0937	74.1775
			1216.86	73.6619	72.0211	73.6794	74.1977	74.2807
			1217.35	73.709	72.1183	73.782	74.3037	74.3845
			1217.83	73.7562	72.2147	73.883	74.4085	74.4865
			1218.31	73.8029	72.3084	73.9811	74.5103	74.5852
			1218.79	73.8501	72.3998	74.077	74.6091	74.6811
			1219.27	73.9004	72.4915	74.1734	74.707	74.7769
			1219.76	73.9568	72.5865	74.2738	74.8069	74.8757
			1220.24	74.0215	72.6871	74.3806	74.9108	74.9798
			1220.72	74.0943	72.7933	74.4941	75.019	75.0893
			1221.2	74.1728	72.9025	74.6119	75.1293	75.202
			1221.68	74.254	73.0115	74.7306	75.2388	75.3146
			1222.17	74.3353	73.1175	74.8472	75.345	75.4243
			1222.65	74.4162	73.2202	74.9604	75.4476	75.5301
			1223.13	74.4982	73.3214	75.0712	75.548	75.6333
			1223.61	74.5842	73.4246	75.1822	75.6492	75.7363
			1224.09	74.6766	73.5325	75.2955	75.7534	75.8414
			1224.58	74.7764	73.6461	75.4118	75.8616	75.9497
			1225.06	74.8825	73.7642	75.5302	75.9726	76.0603
			1225.54	74.9925	73.8843	75.6487	76.0844	76.1714
			1226.02	75.1039	74.0042	75.7655	76.1951	76.2814
			1226.51	75.2161	74.1232	75.8802	76.3043	76.3901
			1226.99	75.3294	74.2424	75.9941	76.4131	76.4986
			1227.47	75.4456	74.364	76.109	76.5233	76.6087
			1227.95	75.5664	74.4895	76.2267	76.636	76.7213
			1228.43	75.692	74.6189	76.3471	76.7512	76.8364
			1228.92	75.8214	74.7503	76.4689	76.867	76.9519
			1229.4	75.9525	74.8809	76.5897	76.981	77.0653
			1229.88	76.0834	75.0082	76.7077	77.0912	77.1748
			1230.36	76.213	75.1316	76.8222	77.1973	77.2797
			1230.84	76.3415	75.2521	76.9344	77.3004	77.3812
			1231.33	76.4702	75.3725	77.0462	77.4027	77.4814
			1231.81	76.6006	75.4952	77.1594	77.5062	77.5821
			1232.29	76.7335	75.6214	77.2744	77.6112	77.684
			1232.77	76.8692	75.7511	77.3907	77.7173	77.7865
			1233.26	77.0078	75.8831	77.5071	77.8227	77.8881
			1233.74	77.1495	76.016	77.6224	77.9262	77.9879
			1234.22	77.295	76.1495	77.7366	78.0274	78.0855
			1234.7	77.4452	76.2842	77.8503	78.1265	78.1814
			1235.18	77.6005	76.4207	77.964	78.2243	78.2762
			1235.66	77.76	76.559	78.0774	78.3203	78.3696
			1236.15	77.9212	76.6976	78.1885	78.4129	78.4599
			1236.63	78.0805	76.8336	78.2943	78.4994	78.5444
			1237.11	78.2347	76.964	78.3918	78.5773	78.6204
			1237.59	78.3816	77.0865	78.4793	78.6451	78.6865
			1238.08	78.521	77.2007	78.5572	78.7031	78.7429
			1238.56	78.6544	77.3079	78.6274	78.753	78.7915
			1239.04	78.7837	77.4103	78.6925	78.7971	78.8342
			1239.52	78.9102	77.5092	78.7542	78.8364	78.8721
			1240	79.0336	77.6047	78.8121	78.8701	78.9042
			1240.49	79.1526	77.6948	78.8638	78.8953	78.9276
			1240.97	79.2647	77.7769	78.9056	78.9083	78.9384
			1241.45	79.3686	77.8484	78.9339	78.9054	78.9331
			1241.93	79.4639	77.9078	78.9463	78.8842	78.9093
			1242.41	79.5516	77.9549	78.9418	78.8436	78.866
			1242.9	79.6337	77.99	78.9198	78.7831	78.8027
			1243.38	79.7113	78.0129	78.8797	78.7013	78.7179
			1243.86	79.7851	78.0221	78.8191	78.5954	78.6088
			1244.34	79.8543	78.0148	78.7345	78.4609	78.4707
			1244.83	79.9179	77.9875	78.6214	78.2926	78.2979
			1245.31	79.9753	77.9369	78.4755	78.0854	78.0853
			1245.79	80.027	77.8613	78.2938	77.8355	77.8289
			1246.27	80.0745	77.7602	78.0741	77.5401	77.5259
			1246.75	80.1197	77.6335	77.8146	77.1966	77.1739
			1247.24	80.1634	77.4802	77.5121	76.8008	76.7689
			1247.72	80.2049	77.297	77.1607	76.3459	76.304
			1248.2	80.2412	77.0779	76.7513	75.8212	75.7686
			1248.68	80.2684	76.8139	76.2723	75.2131	75.1485
			1249.16	80.2819	76.4946	75.7103	74.5063	74.4278
			1249.65	80.2776	76.1095	75.0518	73.6851	73.5906
			1250.13	80.2526	75.6488	74.2851	72.7358	72.6226
			1250.61	80.2047	75.1043	73.4005	71.6476	71.5129
			1251.09	80.1318	74.4697	72.3913	70.4135	70.2546
			1251.58	80.0321	73.7411	71.2543	69.031	68.8458
			1252.06	79.9037	72.9177	69.9909	67.5039	67.2903
			1252.54	79.7456	72.0028	68.6087	65.8436	65.6
			1253.02	79.5584	71.0061	67.124	64.0716	63.7966
			1253.5	79.3454	69.944	65.5631	62.2207	61.9128
			1253.99	79.1124	68.8406	63.9622	60.3347	59.9932
			1254.47	78.8675	67.7255	62.3655	58.4655	58.0905
			1254.95	78.6198	66.6312	60.8204	56.6681	56.261
			1255.43	78.3781	65.5895	59.3723	54.994	54.5579
			1255.91	78.1505	64.6288	58.0604	53.4873	53.0265
			1256.4	77.9441	63.7729	56.9159	52.1823	51.7024
			1256.88	77.7656	63.0419	55.9633	51.1059	50.6127
			1257.36	77.622	62.4537	55.2226	50.2801	49.7793
			1257.84	77.5209	62.0245	54.7108	49.7236	49.2203
			1258.33	77.4692	61.7678	54.4415	49.4511	48.9496
			1258.81	77.4726	61.6924	54.4219	49.4699	48.9743
			1259.29	77.5337	61.8002	54.651	49.7772	49.2914
			1259.77	77.6525	62.0863	55.1186	50.3596	49.8874
			1260.25	77.8268	62.5405	55.8079	51.1954	50.7411
			1260.73	78.0534	63.1509	56.6999	52.2605	51.8281
			1261.22	78.3299	63.9068	57.7765	53.5318	53.125
			1261.7	78.6542	64.7986	59.0217	54.989	54.6104
			1262.18	79.0246	65.8163	60.4191	56.6116	56.263
			1262.66	79.4383	66.9464	61.9489	58.3763	58.0579
			1263.15	79.8904	68.1705	63.5857	60.2534	59.9648
			1263.63	80.3739	69.4652	65.299	62.2082	61.9485
			1264.11	80.8808	70.8051	67.0563	64.2043	63.9723
			1264.59	81.403	72.1656	68.8267	66.2074	66.0022
			1265.07	81.933	73.525	70.5835	68.1884	68.009
			1265.56	82.4638	74.865	72.3046	70.1234	69.969
			1266.04	82.989	76.1699	73.9712	71.9927	71.862
			1266.52	83.5018	77.4252	75.5665	73.7786	73.6701
			1267	83.9955	78.6174	77.075	75.4646	75.3765
			1267.48	84.4638	79.7343	78.4832	77.0366	76.9666
			1267.97	84.9016	80.767	79.7815	78.4844	78.4301
			1268.45	85.3061	81.7108	80.9652	79.8032	79.7625
			1268.93	85.6767	82.5661	82.0351	80.9943	80.9653
			1269.41	86.015	83.3371	82.9969	82.0646	82.0454
			1269.9	86.3239	84.0309	83.859	83.0238	83.013
			1270.38	86.607	84.6556	84.6312	83.8829	83.8796
			1270.86	86.8679	85.2189	85.3231	84.6528	84.6561
			1271.34	87.1097	85.7274	85.9434	85.3425	85.3524
			1271.82	87.3351	86.1867	86.5	85.9603	85.977
			1272.31	87.5462	86.6019	87	86.5137	86.5379
			1272.79	87.7448	86.9779	87.4508	87.0102	87.0422
			1273.27	87.9327	87.3196	87.8591	87.457	87.4971
			1273.75	88.111	87.6317	88.2314	87.8614	87.9092
			1274.23	88.2809	87.9189	88.573	88.2299	88.2844
			1274.72	88.4429	88.1851	88.8882	88.5677	88.6278
			1275.2	88.598	88.4334	89.1803	88.8794	88.9437
			1275.68	88.7465	88.6664	89.4521	89.1685	89.2359
			1276.16	88.8893	88.8863	89.7059	89.4382	89.5078
			1276.64	89.0267	89.0949	89.9442	89.6914	89.7629
			1277.13	89.1588	89.2935	90.1693	89.9308	90.0038
			1277.61	89.2852	89.483	90.3832	90.1582	90.2327
			1278.09	89.4052	89.6637	90.587	90.375	90.4506
			1278.57	89.5177	89.8352	90.7813	90.5815	90.6577
			1279.06	89.622	89.9972	90.966	90.7776	90.8538
			1279.54	89.7179	90.1495	91.1409	90.963	91.0386
			1280.02	89.8059	90.2924	91.3061	91.138	91.2122
			1280.5	89.8864	90.4266	91.462	91.3034	91.3757
			1280.98	89.9606	90.5532	91.6094	91.4606	91.5303
			1281.47	90.0287	90.6731	91.7492	91.6107	91.6774
			1281.95	90.0911	90.7871	91.8819	91.7545	91.8179
			1282.43	90.1475	90.8949	92.0079	91.8922	91.9521
			1282.91	90.1979	90.9964	92.1271	92.023	92.0799
			1283.39	90.2426	91.0909	92.2397	92.1461	92.2011
			1283.88	90.2824	91.1784	92.346	92.2609	92.3157
			1284.36	90.3187	91.2591	92.4467	92.3674	92.4242
			1284.84	90.3526	91.3338	92.5424	92.4664	92.5275
			1285.32	90.3854	91.4036	92.634	92.5593	92.6264
			1285.81	90.4174	91.4696	92.7215	92.6473	92.7215
			1286.29	90.4483	91.5325	92.8047	92.7314	92.8127
			1286.77	90.4771	91.5926	92.8827	92.812	92.8993
			1287.25	90.5026	91.6499	92.9549	92.889	92.9807
			1287.73	90.5236	91.7043	93.021	92.9622	93.056
			1288.22	90.5395	91.7555	93.0811	93.0313	93.1251
			1288.7	90.5499	91.8033	93.136	93.0963	93.1883
			1289.18	90.5548	91.8475	93.1868	93.1576	93.2464
			1289.66	90.5546	91.8878	93.2345	93.2155	93.3005
			1290.14	90.5493	91.9241	93.2796	93.2704	93.3517
			1290.63	90.5391	91.9558	93.322	93.3221	93.4008
			1291.11	90.524	91.9827	93.3615	93.3704	93.4479
			1291.59	90.5038	92.0044	93.3975	93.415	93.4929
			1292.07	90.4782	92.0209	93.4294	93.4553	93.5355
			1292.56	90.4471	92.0323	93.457	93.4912	93.5748
			1293.04	90.4102	92.0389	93.4802	93.5224	93.6104
			1293.52	90.3677	92.0411	93.4992	93.5495	93.6417
			1294	90.3198	92.0396	93.5143	93.5731	93.669
			1294.48	90.267	92.0348	93.5262	93.5942	93.693
			1294.97	90.2103	92.0274	93.5356	93.6138	93.7147
			1295.45	90.1506	92.0179	93.5437	93.6332	93.7358
			1295.93	90.0887	92.007	93.5515	93.6534	93.7577
			1296.41	90.0254	91.995	93.5602	93.675	93.7814
			1296.89	89.9608	91.9823	93.5705	93.6982	93.8072
			1297.38	89.8946	91.9689	93.5825	93.7227	93.8349
			1297.86	89.826	91.9545	93.5957	93.7475	93.8634
			1298.34	89.754	91.9388	93.6091	93.7719	93.8915
			1298.82	89.6779	91.9212	93.6213	93.7948	93.918
			1299.31	89.5971	91.901	93.6311	93.8156	93.942
			1299.79	89.5118	91.8779	93.6373	93.8336	93.963
			1300.27	89.4227	91.8517	93.6395	93.8488	93.9807
			1300.75	89.3308	91.8224	93.6377	93.8612	93.9955
			1301.23	89.2374	91.7905	93.6323	93.871	94.0076
			1301.71	89.1434	91.7567	93.6242	93.8788	94.0178
			1302.2	89.0499	91.7222	93.6142	93.8851	94.0268
			1302.68	88.9578	91.6883	93.6036	93.891	94.0359
			1303.16	88.8681	91.6563	93.5933	93.8973	94.0461
			1303.64	88.782	91.6276	93.5843	93.9051	94.0582
			1304.13	88.7009	91.603	93.5773	93.915	94.0726
			1304.61	88.6265	91.5832	93.5728	93.9272	94.089
			1305.09	88.5607	91.5684	93.5712	93.9415	94.1066
			1305.57	88.5055	91.5585	93.5726	93.9571	94.1243
			1306.05	88.4632	91.5538	93.5773	93.9735	94.1414
			1306.54	88.4363	91.5547	93.5858	93.9902	94.1576
			1307.02	88.4279	91.5622	93.5987	94.0074	94.1734
			1307.5	88.4411	91.5776	93.6171	94.0257	94.1898
			1307.98	88.4783	91.6025	93.6414	94.0459	94.208
			1308.46	88.5407	91.6376	93.6717	94.0688	94.2289
			1308.95	88.6278	91.6832	93.7075	94.0948	94.2529
			1309.43	88.7376	91.7388	93.7476	94.1239	94.2797
			1309.91	88.8666	91.8033	93.7906	94.1553	94.3087
			1310.39	89.0112	91.8752	93.8353	94.1884	94.339
			1310.88	89.1674	91.9534	93.8808	94.2224	94.3702
			1311.36	89.332	92.0366	93.9271	94.2567	94.402
			1311.84	89.5015	92.1234	93.974	94.291	94.4346
			1312.32	89.6725	92.2122	94.0218	94.3251	94.4678
			1312.8	89.8408	92.3008	94.0702	94.3589	94.5014
			1313.29	90.0021	92.3867	94.1184	94.3921	94.5348
			1313.77	90.1523	92.4674	94.1654	94.4241	94.5668
			1314.25	90.2879	92.5408	94.2098	94.4545	94.5965
			1314.73	90.4068	92.6054	94.2503	94.4827	94.6226
			1315.21	90.5077	92.6606	94.2861	94.508	94.6447
			1315.7	90.5903	92.7065	94.3168	94.5303	94.6625
			1316.18	90.6547	92.7435	94.3424	94.5494	94.6765
			1316.66	90.7014	92.7722	94.3634	94.5657	94.6874
			1317.14	90.7314	92.7936	94.3804	94.5796	94.6964
			1317.62	90.7456	92.8085	94.3941	94.592	94.7048
			1318.11	90.7456	92.8175	94.4051	94.6034	94.7137
			1318.59	90.7333	92.8215	94.4139	94.6144	94.7238
			1319.07	90.7108	92.8207	94.4208	94.625	94.7351
			1319.55	90.6802	92.8156	94.4258	94.6347	94.747
			1320.04	90.6442	92.8064	94.429	94.6432	94.7588
			1320.52	90.6051	92.7939	94.4305	94.6499	94.7696
			1321	90.5657	92.7792	94.4309	94.6551	94.7792
			1321.48	90.5286	92.7641	94.431	94.6594	94.7878
			1321.96	90.4966	92.7507	94.4323	94.664	94.7962
			1322.45	90.4725	92.7415	94.4359	94.6702	94.8057
			1322.93	90.459	92.7386	94.4431	94.6791	94.8173
			1323.41	90.4579	92.7434	94.4545	94.6911	94.8315
			1323.89	90.4704	92.7568	94.4699	94.706	94.8481
			1324.38	90.4967	92.7783	94.4887	94.7228	94.8665
			1324.86	90.5361	92.8068	94.5098	94.7404	94.8856
			1325.34	90.5872	92.8409	94.5321	94.7579	94.9045
			1325.82	90.6486	92.8791	94.5547	94.7746	94.9225
			1326.3	90.7187	92.9203	94.5771	94.7907	94.9393
			1326.79	90.7962	92.9636	94.5993	94.8062	94.9547
			1327.27	90.8794	93.0083	94.6214	94.8214	94.9685
			1327.75	90.9667	93.0536	94.6435	94.8362	94.9809
			1328.23	91.0564	93.0989	94.6658	94.8503	94.9915
			1328.71	91.1468	93.1436	94.6882	94.8634	95.0008
			1329.2	91.2364	93.1872	94.7109	94.8757	95.0094
			1329.68	91.3243	93.2298	94.7338	94.8874	95.0183
			1330.16	91.4098	93.2714	94.7571	94.8994	95.0287
			1330.64	91.4922	93.3121	94.7808	94.9125	95.0411
			1331.12	91.5705	93.3515	94.8042	94.9269	95.0557
			1331.61	91.6431	93.3886	94.8266	94.9422	95.0712
			1332.09	91.7085	93.4222	94.8467	94.9573	95.086
			1332.57	91.765	93.4509	94.8635	94.9708	95.0983
			1333.05	91.8118	93.4737	94.8762	94.9813	95.1066
			1333.54	91.8487	93.4904	94.8848	94.9878	95.1103
			1334.02	91.8766	93.5015	94.8899	94.9904	95.1099
			1334.5	91.8971	93.5078	94.8925	94.9895	95.1061
			1334.98	91.9117	93.5108	94.8935	94.9858	95.1003
			1335.46	91.9222	93.5115	94.8937	94.9802	95.0929
			1335.95	91.93	93.5109	94.8934	94.9731	95.0845
			1336.43	91.9363	93.5095	94.8925	94.9649	95.075
			1336.91	91.9421	93.5077	94.8907	94.9559	95.0645
			1337.39	91.9477	93.5057	94.8883	94.9467	95.0535
			1337.87	91.9533	93.5039	94.8858	94.9385	95.0434
			1338.36	91.958	93.5029	94.884	94.9332	95.0362
			1338.84	91.96	93.5028	94.8842	94.9325	95.0339
			1339.32	91.9569	93.5036	94.8871	94.9378	95.0378
			1339.8	91.9452	93.504	94.8925	94.9488	95.048
			1340.29	91.9216	93.5022	94.8992	94.9638	95.0626
			1340.77	91.8832	93.4956	94.9048	94.98	95.0787
			1341.25	91.8275	93.4815	94.9072	94.9938	95.0932
			1341.73	91.753	93.4575	94.9043	95.0027	95.1036
			1342.21	91.6589	93.422	94.8952	95.0049	95.1087
			1342.69	91.5454	93.3745	94.8795	94.9999	95.108
			1343.18	91.4137	93.3158	94.8579	94.9884	95.1022
			1343.66	91.2663	93.2479	94.8315	94.9718	95.0922
			1344.14	91.1074	93.1737	94.8017	94.9519	95.0792
			1344.62	90.9419	93.0968	94.7698	94.9307	95.0643
			1345.11	90.775	93.0202	94.7369	94.9097	95.0486
			1345.59	90.6114	92.9467	94.7036	94.8902	95.0327
			1346.07	90.4545	92.8775	94.6706	94.8723	95.017
			1346.55	90.3069	92.8133	94.6377	94.856	95.0016
			1347.03	90.17	92.7537	94.6053	94.8407	94.9862
			1347.52	90.0446	92.6985	94.5737	94.8257	94.9707
			1348	89.9313	92.6475	94.5432	94.8106	94.9552
			1348.48	89.8303	92.6009	94.5147	94.7956	94.9401
			1348.96	89.7416	92.5591	94.4887	94.7809	94.926
			1349.44	89.6651	92.5225	94.4658	94.7672	94.9137
			1349.93	89.6008	92.4915	94.4465	94.7551	94.904
			1350.41	89.5482	92.4659	94.4308	94.7451	94.8972
			1350.89	89.5072	92.4455	94.4185	94.7371	94.8934
			1351.37	89.4768	92.4297	94.4093	94.7311	94.8919
			1351.86	89.4559	92.4176	94.4024	94.7266	94.892
			1352.34	89.443	92.4088	94.3972	94.7234	94.8929
			1352.82	89.4359	92.4025	94.3933	94.7212	94.8941
			1353.3	89.4321	92.398	94.39	94.72	94.8952
			1353.78	89.4292	92.3946	94.387	94.7197	94.8961
			1354.27	89.4247	92.3911	94.3841	94.7203	94.8968
			1354.75	89.4166	92.3863	94.3808	94.7214	94.8971
			1355.23	89.4027	92.3786	94.3766	94.7224	94.8967
			1355.71	89.3807	92.3663	94.3709	94.7227	94.8952
			1356.19	89.348	92.3478	94.3626	94.7215	94.8922
			1356.68	89.3012	92.3216	94.351	94.7184	94.8874
			1357.16	89.2361	92.2863	94.335	94.7129	94.8804
			1357.64	89.1485	92.2405	94.3139	94.7046	94.8706
			1358.12	89.0339	92.1828	94.2869	94.693	94.8576
			1358.61	88.8885	92.1116	94.2532	94.6771	94.8403
			1359.09	88.7088	92.025	94.2121	94.6562	94.818
			1359.57	88.4912	91.9209	94.1627	94.6293	94.7899
			1360.05	88.2322	91.7969	94.1039	94.5958	94.7558
			1360.53	87.9276	91.6501	94.0345	94.5557	94.7163
			1361.02	87.5739	91.4786	93.9533	94.5097	94.6728
			1361.5	87.1703	91.2819	93.8597	94.4591	94.6275
			1361.98	86.7224	91.0627	93.7547	94.4061	94.5829
			1362.46	86.2443	90.8279	93.6409	94.3529	94.5416
			1362.94	85.7585	90.588	93.5225	94.3013	94.5046
			1363.43	85.2917	90.3551	93.4045	94.2518	94.4714
			1363.91	84.8688	90.1404	93.2914	94.2043	94.4404
			1364.39	84.5087	89.9521	93.1868	94.1581	94.4098
			1364.87	84.2234	89.7956	93.0933	94.1129	94.3789
			1365.36	84.0196	89.6742	93.013	94.0693	94.3479
			1365.84	83.9011	89.5905	92.9481	94.0286	94.3181
			1366.32	83.8689	89.5464	92.9007	93.9926	94.2913
			1366.8	83.9212	89.5427	92.8725	93.9636	94.2697
			1367.28	84.0508	89.5781	92.8642	93.9434	94.2549
			1367.77	84.2448	89.6483	92.8751	93.9336	94.2482
			1368.25	84.4851	89.7463	92.9027	93.9345	94.2497
			1368.73	84.7521	89.8632	92.9432	93.9456	94.2585
			1369.21	85.0281	89.9902	92.9924	93.9648	94.273
			1369.69	85.3007	90.1203	93.0465	93.9898	94.2908
			1370.18	85.5636	90.2488	93.1028	94.0178	94.3094
			1370.66	85.8157	90.3736	93.1598	94.0461	94.3268
			1371.14	86.0589	90.4944	93.2168	94.0729	94.3418
			1371.62	86.2968	90.612	93.2744	94.0971	94.3537
			1372.1	86.5328	90.7282	93.333	94.1186	94.3633
			1372.59	86.77	90.8448	93.3937	94.1385	94.3722
			1373.07	87.0098	90.9633	93.4574	94.1587	94.3828
			1373.55	87.2511	91.0842	93.5242	94.1816	94.398
			1374.03	87.4901	91.2061	93.5935	94.2088	94.4194
			1374.52	87.7203	91.326	93.6632	94.2405	94.4468
			1375	87.9345	91.4392	93.7302	94.275	94.4777
			1375.48	88.1273	91.5418	93.7916	94.3093	94.5086
			1375.96	88.2962	91.6314	93.8451	94.3405	94.5361
			1376.44	88.442	91.7072	93.8902	94.3667	94.5581
			1376.93	88.5673	91.7702	93.9273	94.387	94.5743
			1377.41	88.6745	91.8217	93.9573	94.4016	94.5852
			1377.89	88.7651	91.8629	93.9813	94.411	94.5921
			1378.37	88.8384	91.8941	93.9996	94.4159	94.596
			1378.85	88.8916	91.9147	94.0125	94.4169	94.5979
			1379.34	88.9205	91.9236	94.0192	94.4146	94.5981
			1379.82	88.9206	91.9187	94.0185	94.409	94.5964
			1380.3	88.8888	91.8985	94.0091	94.4001	94.5922
			1380.78	88.8239	91.8618	93.9896	94.3873	94.5841
			1381.27	88.7279	91.809	93.9596	94.3698	94.571
			1381.75	88.6071	91.7423	93.9196	94.3471	94.5517
			1382.23	88.4721	91.6662	93.8716	94.319	94.5259
			1382.71	88.3368	91.5875	93.8192	94.2865	94.4942
			1383.19	88.2173	91.5145	93.767	94.2514	94.4583
			1383.67	88.1289	91.4553	93.7198	94.2161	94.421
			1384.16	88.0854	91.4174	93.682	94.1835	94.3849
			1384.64	88.0979	91.4068	93.657	94.1558	94.3525
			1385.12	88.1749	91.4278	93.6471	94.1348	94.3258
			1385.6	88.3212	91.4829	93.654	94.1212	94.3057
			1386.09	88.5357	91.5714	93.6775	94.1147	94.2922
			1386.57	88.8087	91.6882	93.716	94.114	94.2847
			1387.05	89.1205	91.8238	93.7652	94.1164	94.2813
			1387.53	89.4447	91.9653	93.8189	94.1188	94.2791
			1388.01	89.7551	92.0997	93.87	94.1179	94.2749
			1388.5	90.0316	92.2167	93.9123	94.111	94.2656
			1388.98	90.2632	92.3106	93.9416	94.0967	94.2489
			1389.46	90.4476	92.3797	93.956	94.0746	94.2239
			1389.94	90.5874	92.4247	93.9556	94.045	94.1901
			1390.42	90.6882	92.4481	93.9416	94.0083	94.1478
			1390.91	90.756	92.4526	93.9162	93.9648	94.0975
			1391.39	90.7971	92.4411	93.8812	93.9147	94.0396
			1391.87	90.8165	92.416	93.8381	93.8575	93.974
			1392.35	90.8182	92.3789	93.7873	93.792	93.9001
			1392.84	90.8044	92.3305	93.7281	93.7172	93.8171
			1393.32	90.7755	92.2708	93.6595	93.632	93.7243
			1393.8	90.7313	92.2	93.5809	93.5371	93.6223
			1394.28	90.6722	92.1196	93.4934	93.435	93.5138
			1394.76	90.6007	92.0327	93.4002	93.3299	93.4032
			1395.25	90.5218	91.9441	93.3061	93.2269	93.2955
			1395.73	90.4419	91.859	93.2157	93.1295	93.1941
			1396.21	90.3672	91.7813	93.1325	93.0395	93.101
			1396.69	90.3027	91.7136	93.0583	92.9575	93.0171
			1397.17	90.2518	91.6574	92.9937	92.8834	92.9425
			1397.66	90.2173	91.6137	92.9389	92.8173	92.8777
			1398.14	90.2018	91.5832	92.8941	92.76	92.8236
			1398.62	90.2077	91.5669	92.8599	92.7128	92.7809
			1399.1	90.2362	91.5646	92.8364	92.6765	92.7497
			1399.59	90.2861	91.575	92.8227	92.651	92.7282
			1400.07	90.3534	91.5954	92.8169	92.6341	92.7132
			1400.55	90.4325	91.6221	92.816	92.6229	92.7006
			1401.03	90.5174	91.6518	92.8173	92.6143	92.6875
			1401.51	90.6029	91.6815	92.8183	92.606	92.672
			1402	90.6854	91.7095	92.8176	92.5963	92.6535
			1402.48	90.7625	91.7343	92.814	92.5841	92.6318
			1402.96	90.8331	91.7552	92.8069	92.5685	92.6071
			1403.44	90.897	91.7718	92.7963	92.549	92.5799
			1403.92	90.9541	91.7843	92.7826	92.5259	92.5513
			1404.41	91.0049	91.7935	92.7669	92.5001	92.5225
			1404.89	91.0495	91.8	92.7499	92.4725	92.4944
			1405.37	91.088	91.8045	92.7322	92.4439	92.4671
			1405.85	91.1205	91.8069	92.7133	92.4139	92.4396
			1406.34	91.1472	91.8069	92.6923	92.3817	92.4103
			1406.82	91.1693	91.8041	92.6683	92.3459	92.3773
			1407.3	91.188	91.798	92.6407	92.3059	92.3396
			1407.78	91.205	91.7887	92.6097	92.2614	92.2969
			1408.26	91.2219	91.7768	92.5761	92.2131	92.2503
			1408.74	91.2394	91.7631	92.5413	92.1626	92.2012
			1409.23	91.2585	91.7489	92.5068	92.112	92.1519
			1409.71	91.2792	91.7358	92.4743	92.0637	92.1049
			1410.19	91.3018	91.7252	92.4453	92.0202	92.0628
			1410.67	91.3265	91.7185	92.4211	91.9837	92.0277
			1411.16	91.3534	91.7165	92.4028	91.9558	92.0011
			1411.64	91.3823	91.7199	92.3912	91.9377	91.9843
			1412.12	91.4128	91.7287	92.3873	91.9301	91.9778
			1412.6	91.4436	91.7425	92.3916	91.933	91.982
			1413.08	91.4734	91.761	92.4042	91.9461	91.9966
			1413.57	91.5012	91.7838	92.4251	91.9686	92.0207
			1414.05	91.5264	91.8106	92.4534	91.9993	92.0534
			1414.53	91.5496	91.8414	92.4883	92.0371	92.0931
			1415.01	91.5718	91.8765	92.5291	92.0815	92.1388
			1415.49	91.5945	91.9165	92.5759	92.1328	92.1903
			1415.98	91.6186	91.9623	92.6297	92.1925	92.249
			1416.46	91.645	92.015	92.693	92.2639	92.3179
			1416.94	91.674	92.0764	92.7693	92.3509	92.4016
			1417.42	91.7057	92.1485	92.8626	92.4585	92.5058
			1417.9	91.7404	92.2329	92.976	92.5898	92.6358
			1418.39	91.7787	92.3291	93.1085	92.7441	92.7923
			1418.87	91.8203	92.4333	93.2535	92.9136	92.9681
			1419.35	91.8637	92.5379	93.3984	93.0835	93.1474
			1419.83	91.9059	92.6341	93.5295	93.2373	93.3109
			1420.32	91.9438	92.7159	93.6382	93.3645	93.4451
			1420.8	91.9753	92.7817	93.7237	93.4639	93.5472
			1421.28	92.0001	92.8341	93.7912	93.5419	93.6236
			1421.76	92.0191	92.8774	93.8481	93.6077	93.6849
			1422.24	92.0337	92.9162	93.9016	93.6702	93.7414
			1422.73	92.0453	92.9537	93.9566	93.7354	93.801
			1423.21	92.0544	92.9917	94.0155	93.8062	93.8679
			1423.69	92.0608	93.03	94.0778	93.8819	93.9423
			1424.17	92.0637	93.067	94.1407	93.9591	94.0206
			1424.65	92.062	93.1006	94.2001	94.0331	94.0973
			1425.14	92.0554	93.1292	94.2526	94.0994	94.167
			1425.62	92.0445	93.1522	94.2967	94.1559	94.2264
			1426.1	92.0307	93.1707	94.3326	94.2026	94.2752
			1426.58	92.015	93.1859	94.3618	94.2414	94.3153
			1427.07	91.998	93.199	94.386	94.274	94.3489
			1427.55	91.9793	93.2105	94.4067	94.3022	94.3781
			1428.03	91.9576	93.2201	94.4247	94.3268	94.4042
			1428.51	91.9317	93.2271	94.4407	94.3487	94.428
			1428.99	91.9005	93.2309	94.4551	94.3686	94.4502
			1429.48	91.8645	93.2314	94.4686	94.3871	94.4714
			1429.96	91.8249	93.2289	94.4813	94.4046	94.4919
			1430.44	91.7829	93.224	94.4929	94.4207	94.5112
			1430.92	91.7397	93.2168	94.5025	94.4346	94.5283
			1431.4	91.6949	93.207	94.5088	94.445	94.5417
			1431.89	91.6478	93.194	94.511	94.4512	94.5505
			1432.37	91.5977	93.1775	94.5088	94.4532	94.5542
			1432.85	91.5442	93.1576	94.5032	94.4523	94.554
			1433.33	91.4873	93.1347	94.4952	94.4501	94.5516
			1433.82	91.4271	93.1094	94.4865	94.4485	94.5492
			1434.3	91.363	93.0817	94.4777	94.4485	94.5481
			1434.78	91.2928	93.0504	94.4683	94.4495	94.5482
			1435.26	91.213	93.0137	94.457	94.4499	94.5482
			1435.74	91.1202	92.9694	94.4416	94.4477	94.5465
			1436.23	91.0134	92.9168	94.4207	94.4411	94.5412
			1436.71	90.8963	92.8574	94.3937	94.4286	94.5305
			1437.19	90.7763	92.7945	94.3605	94.4091	94.512
			1437.67	90.6607	92.7314	94.3221	94.3822	94.4843
			1438.15	90.5534	92.6702	94.2797	94.3492	94.4481
			1438.64	90.4537	92.6114	94.2353	94.3124	94.4066
			1439.12	90.358	92.5542	94.1904	94.275	94.3637
			1439.6	90.2617	92.4973	94.1464	94.239	94.3229
			1440.08	90.1603	92.4389	94.1036	94.2054	94.2856
			1440.57	90.0508	92.3776	94.0622	94.1738	94.2522
			1441.05	89.9317	92.3124	94.0218	94.1433	94.2215
			1441.53	89.8036	92.2426	93.9815	94.1123	94.1921
			1442.01	89.6677	92.1684	93.9405	94.0798	94.1625
			1442.49	89.5261	92.0901	93.8977	94.045	94.1315
			1442.97	89.38	92.0084	93.8525	94.0076	94.0984
			1443.46	89.2303	91.924	93.8051	93.9681	94.0634
			1443.94	89.0776	91.8383	93.7562	93.9276	94.0271
			1444.42	88.9223	91.7528	93.7075	93.8876	93.9909
			1444.9	88.7645	91.6689	93.6607	93.85	93.9566
			1445.39	88.6039	91.5873	93.6176	93.817	93.9263
			1445.87	88.4393	91.5083	93.5791	93.7907	93.9024
			1446.35	88.269	91.4312	93.5457	93.773	93.887
			1446.83	88.0914	91.355	93.5175	93.7655	93.882
			1447.31	87.9067	91.2794	93.494	93.7688	93.8881
			1447.8	87.7173	91.2044	93.475	93.7819	93.9041
			1448.28	87.5282	91.1315	93.4597	93.8018	93.9272
			1448.76	87.3442	91.0619	93.4476	93.8251	93.9532
			1449.24	87.1685	90.9966	93.438	93.8482	93.9789
			1449.72	87.001	90.9353	93.4301	93.8696	94.0025
			1450.21	86.8389	90.8765	93.4234	93.8892	94.0237
			1450.69	86.6784	90.818	93.4169	93.9077	94.0435
			1451.17	86.5161	90.7579	93.4095	93.926	94.0625
			1451.65	86.351	90.6946	93.4003	93.9444	94.0805
			1452.14	86.1846	90.6281	93.3888	93.9625	94.0971
			1452.62	86.0202	90.5594	93.3752	93.98	94.1118
			1453.1	85.8612	90.4905	93.3603	93.9965	94.125
			1453.58	85.7095	90.4233	93.3454	94.0125	94.138
			1454.06	85.564	90.3585	93.3313	94.0287	94.1522
			1454.55	85.4209	90.2952	93.318	94.0451	94.1689
			1455.03	85.2741	90.231	93.304	94.0609	94.1878
			1455.51	85.1168	90.1625	93.287	94.0745	94.2075
			1455.99	84.9448	90.0867	93.2653	94.0853	94.2272
			1456.47	84.7599	90.004	93.2399	94.0949	94.2483
			1456.96	84.5726	89.9186	93.2147	94.1064	94.2734
			1457.44	84.3977	89.8374	93.1934	94.1208	94.3027
			1457.92	84.2459	89.7649	93.1767	94.1346	94.3311
			1458.4	84.1188	89.7018	93.1623	94.1431	94.3531
			1458.88	84.0117	89.6464	93.1477	94.1443	94.3666
			1459.37	83.9176	89.5963	93.1318	94.1391	94.3732
			1459.85	83.8308	89.5494	93.1142	94.1296	94.3759
			1460.33	83.7466	89.504	93.0951	94.1177	94.3765
			1460.81	83.6616	89.4586	93.0744	94.1046	94.3765
			1461.3	83.5727	89.4118	93.0522	94.0909	94.3763
			1461.78	83.4771	89.3621	93.0284	94.0771	94.3763
			1462.26	83.3722	89.3081	93.0026	94.0632	94.3768
			1462.74	83.2554	89.2483	92.9741	94.049	94.3774
			1463.22	83.1244	89.1809	92.9418	94.034	94.3773
			1463.71	82.978	89.105	92.9047	94.0176	94.3753
			1464.19	82.8183	89.0208	92.8625	93.9995	94.3703
			1464.67	82.6518	88.9311	92.8163	93.9797	94.3613
			1465.15	82.4909	88.8417	92.7683	93.9583	94.3479
			1465.63	82.3512	88.76	92.7219	93.9359	94.3303
			1466.12	82.2488	88.6942	92.6809	93.9137	94.3097
			1466.6	82.1971	88.6518	92.6492	93.8939	94.2888
			1467.08	82.205	88.6381	92.63	93.8789	94.2709
			1467.56	82.2758	88.6559	92.6257	93.8709	94.2587
			1468.05	82.4079	88.7053	92.6372	93.8709	94.2538
			1468.53	82.5956	88.7846	92.6644	93.8793	94.2569
			1469.01	82.8323	88.8911	92.7065	93.8954	94.2681
			1469.49	83.1144	89.0233	92.7631	93.9186	94.2872
			1469.97	83.4438	89.1825	92.8349	93.9487	94.3147
			1470.46	83.8297	89.3733	92.9243	93.9862	94.3517
			1470.94	84.2852	89.6027	93.0351	94.0329	94.4004
			1471.42	84.8183	89.875	93.1701	94.0915	94.4635
			1471.9	85.4189	90.1855	93.3284	94.1642	94.5425
			1472.38	86.0517	90.5158	93.5017	94.2496	94.6344
			1472.87	86.6649	90.8381	93.6754	94.3412	94.7306
			1473.35	87.2148	91.1277	93.8348	94.43	94.8202
			1473.83	87.686	91.3749	93.9721	94.5088	94.8955
			1474.31	88.091	91.5852	94.0885	94.576	94.9556
			1474.8	88.4556	91.7723	94.1904	94.6344	95.0049
			1475.28	88.8037	91.9496	94.2854	94.6883	95.0494
			1475.76	89.148	92.1248	94.3781	94.7407	95.0932
			1476.24	89.4894	92.2992	94.4694	94.7923	95.1373
			1476.72	89.8204	92.469	94.5574	94.8417	95.1801
			1477.21	90.1318	92.6291	94.6389	94.8864	95.2181
			1477.69	90.419	92.7766	94.7116	94.9246	95.2487
			1478.17	90.6837	92.9115	94.7751	94.9561	95.2711
			1478.65	90.932	93.0366	94.8311	94.9822	95.2864
			1479.13	91.1704	93.1555	94.8817	95.005	95.2969
			1479.62	91.4031	93.2705	94.9294	95.0263	95.3053
			1480.1	91.63	93.382	94.9756	95.0476	95.3136
			1480.58	91.8479	93.489	95.0211	95.0698	95.3235
			1481.06	92.0524	93.5898	95.0662	95.0932	95.3358
			1481.55	92.2409	93.6833	95.1109	95.1174	95.3504
			1482.03	92.4134	93.7696	95.1547	95.1418	95.3664
			1482.51	92.5723	93.8497	95.1972	95.1654	95.3826
			1482.99	92.7202	93.925	95.2375	95.1873	95.3976
			1483.47	92.8587	93.9959	95.2751	95.2069	95.4103
			1483.95	92.9874	94.0622	95.3093	95.2238	95.4202
			1484.44	93.1053	94.1232	95.3397	95.2378	95.4269
			1484.92	93.2121	94.1784	95.3666	95.2492	95.4301
			1485.4	93.3091	94.2278	95.3903	95.2581	95.43
			1485.88	93.3996	94.2726	95.4118	95.2652	95.4268
			1486.37	93.4874	94.3144	95.4321	95.2713	95.4208
			1486.85	93.5752	94.3547	95.4517	95.2773	95.413
			1487.33	93.6632	94.3944	95.4711	95.2842	95.4048
			1487.81	93.7489	94.4336	95.4905	95.2933	95.3985
			1488.29	93.8289	94.4722	95.5107	95.3066	95.3977
			1488.78	93.9008	94.5109	95.5335	95.3264	95.4065
			1489.26	93.9651	94.551	95.5611	95.355	95.4288
			1489.74	94.0244	94.5938	95.5949	95.3926	95.4658
			1490.22	94.0815	94.6387	95.6338	95.4363	95.5138
			1490.7	94.1368	94.6832	95.6743	95.4804	95.5648
			1491.19	94.1876	94.7233	95.7114	95.5183	95.6098
			1491.67	94.2302	94.7554	95.7412	95.546	95.6426
			1492.15	94.2621	94.778	95.7626	95.5631	95.662
			1492.63	94.283	94.792	95.7768	95.5722	95.6709
			1493.12	94.2952	94.7995	95.7864	95.5771	95.6735
			1493.6	94.302	94.8033	95.794	95.5812	95.6741
			1494.08	94.307	94.8058	95.8016	95.5865	95.6754
			1494.56	94.3127	94.8085	95.8101	95.5937	95.6786
			1495.04	94.3201	94.8122	95.8194	95.6021	95.6837
			1495.53	94.3291	94.8171	95.8288	95.6107	95.6902
			1496.01	94.3396	94.8234	95.8377	95.6184	95.6976
			1496.49	94.3529	94.8317	95.8461	95.6248	95.7056
			1496.97	94.372	94.8434	95.854	95.6297	95.7134
			1497.45	94.4013	94.8594	95.862	95.6331	95.7198
			1497.94	94.4439	94.8807	95.8702	95.6351	95.7233
			1498.42	94.5	94.907	95.8786	95.6359	95.7233
			1498.9	94.5668	94.9371	95.8871	95.6359	95.72
			1499.38	94.6398	94.9697	95.8956	95.6353	95.7144
			1499.87	94.7148	95.0036	95.9041	95.6346	95.7079
			1500.35	94.789	95.0381	95.9132	95.6341	95.7015
			1500.83	94.8615	95.073	95.9232	95.6338	95.6963
			1501.31	94.9328	95.1083	95.935	95.6342	95.693
			1501.79	95.0037	95.1439	95.9488	95.6358	95.6923
			1502.28	95.0741	95.1791	95.9645	95.639	95.6947
			1502.76	95.1425	95.2126	95.9816	95.6443	95.7005
			1503.24	95.2065	95.2432	95.9989	95.6511	95.7094
			1503.72	95.2637	95.2691	96.0147	95.6577	95.7196
			1504.2	95.3123	95.2891	96.0266	95.6608	95.7275
			1504.69	95.3522	95.3023	96.0314	95.6552	95.7269
			1505.17	95.3861	95.3094	96.0263	95.6362	95.7108
			1505.65	95.4192	95.3134	96.0113	95.6031	95.6766
			1506.13	95.4573	95.3203	95.9921	95.5652	95.6328
			1506.62	95.5022	95.3358	95.9795	95.5398	95.5992
			1507.1	95.5483	95.36	95.9807	95.5388	95.5914
			1507.58	95.5871	95.3866	95.9921	95.5565	95.6058
			1508.06	95.6145	95.4085	96.0047	95.5773	95.6265
			1508.54	95.6324	95.4235	96.013	95.5912	95.6421
			1509.03	95.6458	95.4334	96.0169	95.5969	95.651
			1509.51	95.6584	95.4412	96.0189	95.5984	95.657
			1509.99	95.672	95.4486	96.0217	95.6002	95.6644
			1510.47	95.686	95.4557	96.0264	95.605	95.6751
			1510.95	95.6984	95.4613	96.0329	95.6133	95.6885
			1511.44	95.7075	95.4645	96.04	95.6237	95.7022
			1511.92	95.7129	95.4647	96.0464	95.6338	95.7132
			1512.4	95.716	95.4627	96.0509	95.641	95.7183
			1512.88	95.7194	95.4599	96.053	95.6433	95.7161
			1513.37	95.7254	95.458	96.0529	95.6401	95.7062
			1513.85	95.7347	95.4577	96.0509	95.6315	95.6898
			1514.33	95.7465	95.4591	96.0476	95.6188	95.669
			1514.81	95.7582	95.4613	96.0435	95.6037	95.6461
			1515.29	95.767	95.463	96.0392	95.5883	95.6243
			1515.78	95.7713	95.464	96.0358	95.5756	95.6075
			1516.26	95.7718	95.4646	96.035	95.5687	95.5996
			1516.74	95.7713	95.4659	96.0378	95.5691	95.6023
			1517.22	95.7734	95.4688	96.0435	95.5757	95.6135
			1517.7	95.7795	95.4728	96.0498	95.5847	95.6277
			1518.19	95.7887	95.4766	96.0538	95.592	95.6392
			1518.67	95.798	95.4784	96.0534	95.5949	95.6447
			1519.15	95.8036	95.4769	96.0476	95.5926	95.6435
			1519.63	95.8027	95.4716	96.0363	95.5858	95.6369
			1520.11	95.7943	95.4632	96.021	95.5762	95.6277
			1520.6	95.7799	95.4542	96.0051	95.567	95.6202
			1521.08	95.7636	95.4479	95.9933	95.5626	95.6195
			1521.56	95.7497	95.4468	95.9892	95.5653	95.6275
			1522.04	95.7399	95.4497	95.9919	95.5724	95.6396
			1522.53	95.7327	95.4529	95.9963	95.5775	95.6478
			1523.01	95.7253	95.4529	95.9978	95.5764	95.6467
			1523.49	95.7159	95.4485	95.9943	95.5689	95.6368
			1523.97	95.7045	95.4404	95.9868	95.5578	95.6225
			1524.45	95.6921	95.4304	95.977	95.5465	95.6083
			1524.93	95.6801	95.42	95.9668	95.5371	95.5973
			1525.42	95.669	95.4099	95.9574	95.5305	95.5902
			1525.9	95.6586	95.4003	95.9493	95.5261	95.5864
			1526.38	95.6472	95.3907	95.9424	95.523	95.5844
			1526.86	95.6335	95.381	95.9364	95.5203	95.5832
			1527.35	95.6171	95.371	95.9309	95.5174	95.5824
			1527.83	95.599	95.3613	95.9258	95.5141	95.5826
			1528.31	95.5811	95.3528	95.9209	95.5099	95.5838
			1528.79	95.5651	95.3457	95.9163	95.5042	95.5856
			1529.27	95.5521	95.34	95.9116	95.4963	95.5866
			1529.76	95.5413	95.3349	95.9066	95.4853	95.5853
			1530.24	95.5313	95.3292	95.9006	95.4711	95.5804
			1530.72	95.5196	95.322	95.8935	95.4543	95.572
			1531.2	95.5041	95.3123	95.8847	95.4358	95.5607
			1531.68	95.4827	95.2996	95.8739	95.4167	95.5485
			1532.17	95.4542	95.2837	95.8606	95.3984	95.5378
			1532.65	95.4186	95.2646	95.8451	95.3821	95.5318
			1533.13	95.3769	95.243	95.8281	95.3688	95.5331
			1533.61	95.3316	95.2198	95.81	95.3573	95.541
			1534.1	95.2854	95.1952	95.7907	95.3438	95.55
			1534.58	95.2407	95.1694	95.769	95.3242	95.553
			1535.06	95.1988	95.1429	95.745	95.2973	95.5468
			1535.54	95.1602	95.1171	95.7198	95.2658	95.5337
			1536.02	95.1254	95.0932	95.6958	95.2343	95.519
			1536.51	95.0941	95.0724	95.6744	95.2063	95.5072
			1536.99	95.0652	95.0543	95.6556	95.183	95.4997
			1537.47	95.0366	95.0373	95.6378	95.1621	95.4939
			1537.95	95.0049	95.0185	95.6175	95.1386	95.4836
			1538.43	94.9656	94.9943	95.5911	95.1069	95.4619
			1538.92	94.9159	94.963	95.5569	95.0643	95.426
			1539.4	94.8567	94.9265	95.5181	95.0158	95.3827
			1539.88	94.795	94.8912	95.4834	94.9738	95.3475
			1540.36	94.7414	94.8642	95.4615	94.9502	95.3336
			1540.85	94.7036	94.8487	95.4548	94.9472	95.3408
			1541.33	94.6821	94.8421	95.4594	94.9577	95.3568
			1541.81	94.6722	94.8402	95.47	94.9727	95.3696
			1542.29	94.6683	94.8403	95.4835	94.9879	95.3745
			1542.77	94.6668	94.8423	95.5003	95.0044	95.3741
			1543.26	94.6668	94.8481	95.5225	95.0259	95.375
			1543.74	94.6693	94.8598	95.5517	95.0562	95.3834
			1544.22	94.6753	94.8783	95.588	95.0967	95.4023
			1544.7	94.6849	94.9021	95.6285	95.1447	95.4294
			1545.18	94.6963	94.9275	95.6683	95.1939	95.4579
			1545.67	94.7071	94.9501	95.7022	95.2368	95.4797
			1546.15	94.7149	94.9667	95.7269	95.268	95.4889
			1546.63	94.7185	94.9765	95.742	95.2861	95.4843
			1547.11	94.7184	94.9806	95.7494	95.2937	95.4688
			1547.6	94.7155	94.9812	95.7523	95.2949	95.4471
			1548.08	94.7116	94.9802	95.7532	95.2943	95.424
			1548.56	94.7073	94.9788	95.7541	95.2956	95.4033
			1549.04	94.7031	94.9774	95.756	95.301	95.3873
			1549.52	94.6987	94.9757	95.759	95.3113	95.3765
			1550.01	94.6937	94.9734	95.7627	95.3254	95.3702
			1550.49	94.688	94.9705	95.7666	95.341	95.3663
			1550.97	94.6821	94.9678	95.7708	95.3565	95.3637
			1551.45	94.6767	94.9665	95.7759	95.371	95.3618
			1551.93	94.6722	94.9677	95.7824	95.3845	95.3612
			1552.42	94.6681	94.9716	95.7904	95.397	95.3622
			1552.9	94.6635	94.9772	95.799	95.4078	95.364
			1553.38	94.6569	94.9824	95.8068	95.4155	95.3651
			1553.86	94.6476	94.9855	95.8122	95.4189	95.3637
			1554.34	94.6364	94.985	95.8147	95.4179	95.359
			1554.83	94.6253	94.9813	95.8149	95.4138	95.3519
			1555.31	94.617	94.9761	95.815	95.4088	95.3444
			1555.79	94.6135	94.971	95.8168	95.4054	95.3391
			1556.27	94.6145	94.967	95.8217	95.4045	95.3371
			1556.76	94.6171	94.963	95.8286	95.4047	95.3365
			1557.24	94.6153	94.9562	95.8345	95.4023	95.3334
			1557.72	94.6	94.9432	95.8357	95.3955	95.3256
			1558.2	94.564	94.9245	95.8327	95.3916	95.3224
			1558.68	94.5093	94.9083	95.8337	95.4093	95.3477
			1559.17	94.452	94.9043	95.8461	95.4582	95.4134
			1559.65	94.4109	94.9119	95.863	95.5167	95.4913
			1560.13	94.3911	94.9206	95.87	95.5515	95.539
			1560.61	94.3854	94.9227	95.8613	95.5502	95.541
			1561.09	94.3854	94.9171	95.8409	95.5212	95.5088
			1561.58	94.3855	94.9065	95.816	95.4792	95.4611
			1562.06	94.3836	94.8938	95.7918	95.4358	95.4126
			1562.54	94.379	94.8812	95.771	95.3978	95.372
[truncated: 5,056 more rows]

## Sheet: Figure S8
			Figure S8a					Figure S8b					Figure S8c
				X (μm)	Z (μm)				X (μm)	Z (μm)				X (μm)	Z (μm)
				0	-0.31225				0	0.05546				0	0.25824
				0.20833	-0.26187				0.20833	0.0378				0.21667	0.30188
				0.41667	-0.46655				0.41667	-0.000445459				0.43333	0.28845
				0.625	-0.70903				0.625	0.10253				0.65	0.21795
				0.83333	-0.80035				0.83333	0.20257				0.86667	0.14074
				1.04167	-0.69643				1.04167	-0.00633				1.08333	0.11053
				1.25	-0.42562				1.25	-0.32997				1.3	0.12731
				1.45833	-0.27761				1.45833	-0.72717				1.51667	0.18103
				1.66667	-0.44136				1.66667	-1.04788				1.73333	0.28845
				1.875	-0.59881				1.875	-1.1126				1.95	0.49995
				2.08333	-0.62715				2.08333	-0.81838				2.16667	0.7383
				2.29167	-0.82869				2.29167	-0.38588				2.38333	0.93972
				2.5	-0.99243				2.5	0.04369				2.6	1.11429
				2.70833	-0.82554				2.70833	0.5115				2.81667	1.25192
				2.91667	-0.52638				2.91667	0.72922				3.03333	1.38956
				3.125	-0.53268				3.125	0.68215				3.25	1.56413
				3.33333	-0.59251				3.33333	0.60859				3.46667	1.75884
				3.54167	-0.35319				3.54167	0.57035				3.68333	1.94012
				3.75	-0.04774				3.75	2.27683				3.9	2.0744
				3.95833	-0.03514				3.95833	4.66003				4.11667	2.11469
				4.16667	-0.20204				4.16667	5.96343				4.33333	2.16168
				4.375	-0.22093				4.375	6.69016				4.55	2.29597
				4.58333	-0.06978				4.58333	6.86669				4.76667	2.41682
				4.79167	0.19159				4.79167	7.01381				4.98333	2.37989
				5	0.50334				5	7.1109				5.2	2.36646
				5.20833	0.7836				5.20833	6.68428				5.41667	2.54775
				5.41667	0.98828				5.41667	6.50774				5.63333	2.71224
				5.625	1.47008				5.625	6.08995				5.85	2.61824
				5.83333	1.82276				5.83333	6.05464				6.06667	2.38996
				6.04167	1.68421				6.04167	6.08995				6.28333	2.08112
				6.25	1.42599				6.25	6.01934				6.5	1.81591
				6.45833	1.07645				6.45833	6.08406				6.71667	1.73198
				6.66667	0.66708				6.66667	6.41065				6.93333	1.79912
				6.875	0.42461				6.875	6.51951				7.15	2.03076
				7.08333	0.36793				7.08333	6.3165				7.36667	2.18518
				7.29167	0.38997				7.29167	6.21352				7.58333	1.99719
				7.5	0.15065				7.5	6.10172				7.8	1.84948
				7.70833	-0.17685				7.70833	6.03405				8.01667	2.13819
				7.91667	-0.40042				7.91667	6.31944				8.23333	2.48396
				8.125	-0.65864				8.125	6.68428				8.45	2.61824
				8.33333	-0.88852				8.33333	6.64309				8.66667	2.48732
				8.54167	-1.18767				8.54167	6.18116				8.88333	2.3094
				8.75	-1.5561				8.75	6.31356				9.1	2.10797
				8.95833	-1.871				8.95833	6.66074				9.31667	1.89312
				9.16667	-2.01586				9.16667	6.90789				9.53333	1.60777
				9.375	-1.89305				9.375	6.79608				9.75	1.15793
				9.58333	-1.60964				9.58333	6.43419				9.96667	0.73494
				9.79167	-1.45219				9.79167	6.15762				10.1833	0.54359
				10	-2.04735				10	6.13114				10.4	0.38581
				10.2083	-2.74327				10.2083	6.2606				10.6167	0.06017
				10.4167	-3.68797				10.4167	6.34886				10.8333	0.17095
				10.625	-4.92552				10.625	6.34298				11.05	0.11053
				10.8333	-6.04656				10.8333	6.46361				11.2667	0.02996
				11.0417	-7.10462				11.0417	6.67545				11.4833	-0.42324
				11.25	-8.03988				11.25	6.72547				11.7	-1.16851
				11.4583	-9.26483				11.4583	6.48715				11.9167	-2.74632
				11.6667	-9.25224				11.6667	6.09289				12.1333	-3.39423
				11.875	-9.23334				11.875	6.13114				12.35	-3.51173
				12.0833	-9.10423				12.0833	6.33121				12.5667	-3.40766
				12.2917	-9.41598				12.2917	6.3724				12.7833	-3.44459
				12.5	-9.37505				12.5	6.45478				13	-3.51844
				12.7083	-9.18296				12.7083	6.59307				13.2167	-3.60237
				12.9167	-9.11053				12.9167	6.83727				13.4333	-3.70979
				13.125	-9.26798				13.125	7.10796				13.65	-3.84072
				13.3333	-9.25853				13.3333	7.79349				13.8667	-4.00521
				13.5417	-9.07904				13.5417	8.02005				14.0833	-3.96157
				13.75	-8.94364				13.75	8.25836				14.3	-3.93472
				13.9583	-9.01921				13.9583	8.32898				14.5167	-4.51884
				14.1667	-9.40969				14.1667	8.31132				14.7333	-6.43907
				14.375	-9.57028				14.375	8.46432				14.95	-7.0702
				14.5833	-10.282				14.5833	8.77325				15.1667	-7.01649
				14.7917	-10.8425				14.7917	8.98804				15.3833	-7.02992
				15	-10.833				15	8.86152				15.6	-7.06349
				15.2083	-10.7764				15.2083	8.63791				15.8167	-7.22127
				15.4167	-10.8015				15.4167	8.78502				16.0333	-7.29177
				15.625	-11.0503				15.625	9.11749				16.25	-7.25148
				15.8333	-11.1259				15.8333	9.27343				16.4667	-7.18434
				16.0417	-10.9873				16.0417	9.36758				16.6833	-7.19105
				16.25	-10.8078				16.25	9.53529				16.9	-7.29177
				16.4583	-10.5465				16.4583	9.67651				17.1167	-7.57376
				16.6667	-10.2631				16.6667	9.66769				17.3333	-7.90275
				16.875	-10.1182				16.875	9.60002				17.55	-8.17803
				17.0833	-10.0269				17.0833	9.60002				17.7667	-8.40631
				17.2917	-9.75607				17.2917	9.55588				17.9833	-8.5943
				17.5	-9.47581				17.5	9.47939				18.2	-8.70844
				17.7083	-9.42858				17.7083	9.27931				18.4167	-8.69501
				17.9167	-9.46322				17.9167	8.93508				18.6333	-8.6883
				18.125	-9.39079				18.125	8.60849				18.85	-8.82258
				18.3333	-9.34041				18.3333	8.19952				19.0667	-8.97365
				18.5417	-9.16406				18.5417	7.86705				19.2833	-9.03072
				18.75	-8.97198				18.75	7.87588				19.5	-8.98036
				18.9583	-8.35792				18.9583	7.95532				19.7167	-8.76551
				19.1667	-7.92021				19.1667	7.95237				19.9333	-8.56073
				19.375	-7.87613				19.375	7.87588				20.15	-8.54394
				19.5833	-7.73127				19.5833	7.86705				20.3667	-8.65473
				19.7917	-7.49195				19.7917	7.8847				20.5833	-8.86622
				20	-7.27467				20	6.43125				20.8	-8.98372
				20.2083	-7.24318				20.2083	4.70122				21.0167	-8.79572
				20.4167	-7.39433				20.4167	4.15103				21.2333	-8.58423
				20.625	-7.47306				20.625	4.05393				21.45	-8.61109
				20.8333	-7.40063				20.8333	4.0863				21.6667	-8.70508
				21.0417	-7.3534				21.0417	4.14514				21.8833	-8.69501
				21.25	-7.31561				21.25	3.96272				22.1	-8.65137
				21.4583	-7.1928				21.4583	4.01274				22.3167	-8.64801
				21.6667	-7.04479				21.6667	4.16868				22.5333	-8.67823
				21.875	-7.06999				21.875	4.35698				22.75	-8.74201
				22.0833	-7.00386				22.0833	4.38052				22.9667	-8.7353
				22.2917	-6.55355				22.2917	4.23929				23.1833	-8.51709
				22.5	-5.97099				22.5	4.25695				23.4	-8.27202
				22.7083	-5.67498				22.7083	4.41288				23.6167	-8.19145
				22.9167	-5.58366				22.9167	4.61884				23.8333	-8.32909
				23.125	-5.58051				23.125	4.78949				24.05	-8.80915
				23.3333	-5.73167				23.3333	4.76889				24.2667	-9.37314
				23.5417	-5.98358				23.5417	4.46879				24.4833	-9.77934
				23.75	-6.16937				23.75	4.05688				24.7	-9.98412
				23.9583	-6.20401				23.9583	3.75677				24.9167	-9.89012
				24.1667	-6.14418				24.1667	3.70381				25.1333	-9.86998
				24.375	-6.07176				24.375	3.66556				25.35	-9.72227
				24.5833	-5.87652				24.5833	3.42724				25.5667	-9.46378
				24.7917	-5.64979				24.7917	3.17127				25.7833	-8.90315
				25	-5.44196				25	3.07417				26	-8.46338
				25.2083	-5.28451				25.2083	3.20657				26.2167	-8.60437
				25.4167	-5.25932				25.4167	3.37134				26.4333	-8.76887
				25.625	-5.1428				25.625	3.55964				26.65	-8.37609
				25.8333	-4.91293				25.8333	3.63025				26.8667	-7.82554
				26.0417	-4.66416				26.0417	3.83621				27.0833	-7.48983
				26.25	-4.38075				26.25	4.26283				27.3	-7.27498
				26.4583	-4.0627				26.4583	4.47761				27.5167	-7.16084
				26.6667	-3.7604				26.6667	4.407				27.7333	-7.10377
				26.875	-3.56201				26.875	4.37464				27.95	-7.08027
				27.0833	-3.4329				27.0833	4.45407				28.1667	-7.03999
				27.2917	-3.51478				27.2917	4.50703				28.3833	-6.91913
				27.5	-3.69742				27.5	4.46879				28.6	-6.79828
				27.7083	-3.69427				27.7083	4.31579				28.8167	-6.71771
				27.9167	-3.61554				27.9167	3.93919				29.0333	-6.63378
				28.125	-3.60295				28.125	3.52139				29.25	-6.50286
				28.3333	-3.64388				28.3333	3.09183				29.4667	-6.41558
				28.5417	-3.85172				28.5417	2.8182				29.6833	-6.476
				28.75	-4.14143				28.75	2.71817				29.9	-6.57
				28.9583	-4.35556				28.9583	2.90058				30.1167	-6.5935
				29.1667	-4.31462				29.1667	3.236				30.3333	-6.63714
				29.375	-4.2044				29.375	3.29778				30.55	-6.79828
				29.5833	-4.08474				29.5833	3.11831				30.7667	-6.96277
				29.7917	-3.83282				29.7917	2.7064				30.9833	-6.9997
				30	-3.62814				30	2.19739				31.2	-7.06684
				30.2083	-3.64703				30.2083	1.83256				31.4167	-7.29512
				30.4167	-3.62184				30.4167	1.81196				31.6333	-7.4999
				30.625	-3.41086				30.625	1.73546				31.85	-7.49319
				30.8333	-3.09911				30.8333	1.67956				32.0667	-7.4294
				31.0417	-2.79996				31.0417	1.26765				32.2833	-7.45962
				31.25	-2.56693				31.25	0.69098				32.5	-7.56704
				31.4583	-2.50395				31.4583	0.22316				32.7167	-7.74832
				31.6667	-2.65825				31.6667	-0.07989				32.9333	-8.01689
				31.875	-2.85034				31.875	-0.17992				33.15	-7.99675
				32.0833	-2.90072				32.0833	-1.05964				33.3667	-7.99003
				32.2917	-2.97315				32.2917	-3.26042				33.5833	-7.95646
				32.5	-2.97				32.5	-4.49616				33.8	-9.10457
				32.7083	-2.86608				32.7083	-4.74036				34.0167	-11.0181
				32.9167	-2.90072				32.9167	-4.78155				34.2333	-11.0584
				33.125	-2.94166				33.125	-4.79332				34.45	-11.1188
				33.3333	-2.78736				33.3333	-4.76096				34.6667	-11.1859
				33.5417	-2.52284				33.5417	-4.34022				34.8833	-11.3974
				33.75	-2.32131				33.75	-3.9136				35.1	-11.4881
				33.9583	-2.28667				33.9583	-4.12838				35.3167	-11.1893
				34.1667	-2.36225				34.1667	-4.27255				35.5333	-10.951
				34.375	-2.5134				34.375	-3.75178				35.75	-11.2464
				34.5833	-2.69919				34.5833	-3.60172				35.9667	-11.5754
				34.7917	-2.76532				34.7917	-4.046				36.1833	-11.4344
				35	-2.75272				35	-4.59619				36.4	-11.1054
				35.2083	-2.93851				35.2083	-5.22877				36.6167	-10.7932
				35.4167	-3.24396				35.4167	-5.04929				36.8333	-10.6287
				35.625	-3.45495				35.625	-5.07577				37.05	-10.82
				35.8333	-3.47699				35.8333	-5.07872				37.2667	-10.9778
				36.0417	-3.35733				36.0417	-3.89594				37.4833	-10.7025
				36.25	-3.39197				36.25	-3.9136				37.7	-10.3299
				36.4583	-3.54312				36.4583	-3.75178				37.9167	-10.1923
				36.6667	-3.42346				36.6667	-3.40754				38.1333	-9.46713
				36.875	-3.21562				36.875	-2.88971				38.35	-6.87885
				37.0833	-3.31009				37.0833	-2.20123				38.5667	-5.88516
				37.2917	-3.56201				37.2917	-1.36269				38.7833	-5.87173
				37.5	-3.60295				37.5	-0.37411				39	-5.86502
				37.7083	-3.42975				37.7083	0.63507				39.2167	-5.88852
				37.9167	-3.35103				37.9167	1.66191				39.4333	-5.8818
				38.125	-3.42031				38.125	2.46513				39.65	-5.94559
				38.3333	-3.31009				38.3333	3.05064				39.8667	-5.53939
				38.5417	-3.07707				38.5417	3.63614				40.0833	-5.34803
				38.75	-3.04243				38.75	4.22458				40.3	-5.32789
				38.9583	-3.48958				38.9583	4.62178				40.5167	-5.51924
				39.1667	-3.97768				39.1667	4.82479				40.7333	-5.62667
				39.375	-4.62952				39.375	5.1455				40.95	-5.32118
				39.5833	-4.72399				39.5833	5.14844				41.1667	-4.87469
				39.7917	-4.8342				39.7917	5.11902				41.3833	-4.86126
				40	-4.98221				40	5.38676				41.6	-4.82098
				40.2083	-5.19319				40.2083	5.76336				41.8167	-4.66655
				40.4167	-5.39472				40.4167	6.26354				42.0333	-4.63634
				40.625	-5.52068				40.625	6.9226				42.25	-3.18609
				40.8333	-5.66869				40.8333	7.05794				42.4667	-2.78996
				41.0417	-5.64664				41.0417	7.21388				42.6833	-2.87389
				41.25	-6.31108				41.25	7.56106				42.9	-2.49119
				41.4583	-8.55001				41.4583	7.63167				43.1167	-2.32333
				41.6667	-8.67597				41.6667	7.64344				43.3333	-2.23605
				41.875	-8.77989				41.875	7.73759				43.55	-2.12191
				42.0833	-8.85231				42.0833	8.00828				43.7667	-1.95406
				42.2917	-8.97513				42.2917	8.19952				43.9833	-1.71906
				42.5	-8.8964				42.5	8.12302				44.2	-1.48071
				42.7083	-8.99402				42.7083	8.12596				44.4167	-1.28265
				42.9167	-9.2176				42.9167	8.23188				44.6333	-1.0913
				43.125	-9.45062				43.125	8.39665				44.85	-0.86973
				43.3333	-9.53565				43.3333	8.77914				45.0667	-0.63809
				43.5417	-9.50416				43.5417	9.10867				45.2833	-0.42996
				43.75	-9.25224				43.75	9.20282				45.5	-0.28896
				43.9583	-8.93734				43.9583	9.17045				45.7167	-0.3091
				44.1667	-8.71376				44.1667	9.20282				45.9333	-0.3796
				44.375	-8.63503				44.375	9.36758				46.15	-0.42324
				44.5833	-8.71691				44.5833	9.56177				46.3667	-0.48703
				44.7917	-8.79248				44.7917	9.6059				46.5833	-0.60117
				45	-8.83342				45	9.51469				46.8	-0.72873
				45.2083	-8.83657				45.2083	9.45291				47.0167	-0.82609
				45.4167	-8.84287				45.4167	9.5294				47.2333	-0.88987
				45.625	-8.87751				45.625	9.76184				47.45	-0.93016
				45.8333	-8.81138				45.8333	9.94426				47.6667	-0.86973
				46.0417	-8.49963				46.0417	9.95897				47.8833	-0.5911
				46.25	-8.20677				46.25	9.95308				48.1	-0.32589
				46.4583	-8.08081				46.4583	10.0178				48.3167	-0.28225
				46.6667	-7.95485				46.6667	10.2473				48.5333	-0.27218
				46.875	-7.65885				46.875	10.5886				48.75	-0.12111
				47.0833	-7.35654				47.0833	10.8681				48.9667	0.00646
				47.2917	-7.1865				47.2917	11.1859				49.1833	-0.06068
				47.5	-6.90309				47.5	11.3889				49.4	-0.26882
				47.7083	-6.45908				47.7083	11.483				49.6167	-0.34939
				47.9167	-6.14733				47.9167	11.7861				49.8333	-0.44339
				48.125	-6.02767				48.125	12.1951				50.05	-0.5206
				48.3333	-6.12844				48.3333	12.2657
				48.5417	-6.34887				48.5417	12.0097
				48.75	-6.42129				48.75	11.6802
				48.9583	-6.26699				48.9583	11.2418
				49.1667	-5.86707				49.1667	10.9181
				49.375	-5.28136				49.375	10.9417
				49.5833	-4.90663				49.5833	11.1035
				49.7917	-5.12076				49.7917	11.0447
				50	-4.8531				50	10.7534
				50.2083	-4.60748				50.2083	10.4739
				50.4167	-4.46262				50.4167	10.3032
				50.625	-4.44688				50.625	10.5003
				50.8333	-4.27683				50.8333	10.9034

## Sheet: Figure S9
			Figure S9
				Stretch cycles	Penetration time (s)
				1	3.8
				1.5
				2	3.8
				2.5
				3	4.3
				3.5
				4	6.1
				4.5
				5	9.8
				5.5
				6	14.7
				6.5
				7	23.4
				7.5
				8
				8.5
				9

[truncated: 2 more sheets: Figure S11, Figure S12]
